# Supplementary material for: Modeling of H5N1 influenza virus kinetics during dairy cattle infection suggests the timing of infectiousness
Source: PLoS Biol. 2026 Jan 5;24(1):e3003586. doi: 10.1371/journal.pbio.3003586 (PMC12782433; doi:10.1371/journal.pbio.3003586)
Supplement: S1 Table — (XLSX) [file pbio.3003586.s006.xlsx]

## Sheet: Sheet1
	Parameters				Prior distribution		Minimum		Maximum
	Individual-level parameters
	Experimentally infected dairy cattle (i)
	P_i		Minimum Ct value reached		P_i ~ Normal(mu_P, sigma_P)		0		-
	tau_i		time since infection at which minimum is reached		tau_i ~ Normal(mu_tau, sigma_tau)		0		10
	r_i		viral growth rate (before minimum Ct is reached)		log(r_i) ~ Normal(log(mu_r), sigma_r)		0.01		100
	d_i		viral decay rate (after minimum Ct is reached)		log(d_i) ~ Normal(log(mu_d), sigma_d)		0.01		100
	Naturally infected dairy cattle (j)
	Ct_j(0)		Ct value on day of clincial diagnosis		Uninformative constant prior		0		-
	d_j		viral decay rate		log(d_j) ~ Normal(log(mu_d), sigma_d)		0.01		100
	Population-level parameters
	mu_P		Mean of distribution for P_i		Uninformative constant prior		0		-
	sigma_P		Standard deviation of distribution for P_i		Uninformative constant prior		0		-
	mu_tau		Mean of distribution for tau_i		Uninformative constant prior		0		10
	sigma_tau		Standard deviation of distribution for tau_i		Uninformative constant prior		0		-
	mu_r		Mean of distribution for r_i		Uninformative constant prior		0.01		100
	sigma_r		Standard deviation of distribution for r_i		Uninformative constant prior		0		-
	mu_d		Mean of distribution for d_i and d_j		Uninformative constant prior		0.01		100
	sigma_d		Standard deviation of distribution for d_i and d_j		Uninformative constant prior		0		-
	Data parameters
	sigma_Ct		Standard deviation of Ct value data around modelled values		Uninformative constant prior		0		-
	Censored_Ct		Censored Ct value data were treated as an addtional parameter		Constant prior		Limit of detection		-
	Supplementary Table 1: Summary of parameters in the Ct value trajectory model and their assumed prior distributions.
