# Supplementary material for: Modeling of H5N1 influenza virus kinetics during dairy cattle infection suggests the timing of infectiousness
Source: PLoS Biol. 2026 Jan 5;24(1):e3003586. doi: 10.1371/journal.pbio.3003586 (PMC12782433; doi:10.1371/journal.pbio.3003586)
Supplement: S1 Data — (XLSX) [file pbio.3003586.s007.xlsx]

## Sheet: Fig1aData
time	index	y	y_lb95	y_lb50	y_ub50	y_ub95
0	1	108.326	70.634	96.7517	117.24	127.044
1	1	27.643	23.2335	26.0673	29.2298	32.3969
2	1	17.7684	15.8953	17.1249	18.4153	19.6992
3	1	18.4594	16.71	17.8565	19.055	20.2635
4	1	19.1483	17.5268	18.5827	19.7035	20.8249
5	1	19.8384	18.333	19.313	20.3514	21.4024
6	1	20.5226	19.1179	20.0305	21.0112	21.9956
7	1	21.2077	19.885	20.7501	21.6706	22.5954
8	1	21.8989	20.6244	21.4624	22.3401	23.2228
9	1	22.5857	21.3508	22.1639	23.0175	23.851
10	1	23.2751	22.0589	22.8589	23.7018	24.5196
11	1	23.9616	22.7271	23.5389	24.3931	25.2165
12	1	24.65	23.3741	24.213	25.0927	25.9445
13	1	25.3385	23.9969	24.8821	25.8003	26.6981
14	1	26.0262	24.6097	25.5458	26.514	27.4772
15	1	26.7123	25.2002	26.1995	27.2367	28.2619
16	1	27.3988	25.778	26.8545	27.9589	29.0661
17	1	28.0942	26.3629	27.5102	28.6912	29.8711
18	1	28.7815	26.9208	28.1521	29.4276	30.689
19	1	29.4685	27.477	28.7938	30.163	31.5339
20	1	30.1539	28.0262	29.426	30.902	32.3717
21	1	30.8414	28.569	30.0626	31.6407	33.1952
22	1	31.5244	29.1076	30.6957	32.3781	34.0332
23	1	32.2114	29.635	31.3277	33.1182	34.8643
24	1	32.9006	30.1689	31.9581	33.8593	35.7168
25	1	33.593	30.7006	32.5943	34.6038	36.56
26	1	34.2823	31.2264	33.2338	35.351	37.4085
27	1	34.9728	31.7467	33.8695	36.0938	38.2612
28	1	35.6618	32.2664	34.4982	36.8319	39.1212
29	1	36.3532	32.7825	35.135	37.5761	39.9708
30	1	37.0369	33.301	35.7668	38.3224	40.8089
0	2	106.273	68.2999	94.1325	115.448	125.217
1	2	25.9657	21.7563	24.4755	27.546	30.6895
2	2	16.7154	14.8033	16.0558	17.3852	18.658
3	2	17.6629	15.8922	17.0483	18.2836	19.4668
4	2	18.6069	16.9754	18.0388	19.1825	20.2837
5	2	19.548	18.0378	19.0249	20.0896	21.1068
6	2	20.4983	19.0835	20.0041	20.9992	21.9516
7	2	21.444	20.1202	20.9801	21.9097	22.809
8	2	22.392	21.1243	21.9521	22.8329	23.6875
9	2	23.3402	22.1049	22.9068	23.7656	24.5932
10	2	24.2822	23.0624	23.8594	24.708	25.5172
11	2	25.2284	23.9809	24.801	25.6638	26.4766
12	2	26.1723	24.8826	25.7376	26.6235	27.451
13	2	27.1202	25.7661	26.6643	27.5894	28.4707
14	2	28.0684	26.6257	27.5829	28.5606	29.5197
15	2	29.013	27.4766	28.4947	29.5393	30.5811
16	2	29.9551	28.3031	29.3965	30.5217	31.6494
17	2	30.9009	29.1248	30.2985	31.5122	32.7258
18	2	31.8501	29.9285	31.1945	32.5034	33.8067
19	2	32.7984	30.7276	32.0886	33.4934	34.8899
20	2	33.7441	31.5268	32.9856	34.4867	35.9878
21	2	34.6854	32.3207	33.8781	35.4835	37.1012
22	2	35.6294	33.0963	34.766	36.485	38.2118
23	2	36.5736	33.8777	35.6549	37.4843	39.3282
24	2	37.5206	34.6531	36.5473	38.4857	40.4431
25	2	38.4683	35.427	37.4357	39.4837	41.5637
26	2	39.4093	36.2031	38.3211	40.4844	42.6854
27	2	40.3565	36.9824	39.203	41.4897	43.8159
28	2	41.2999	37.7548	40.0884	42.4958	44.9263
29	2	42.2426	38.522	40.979	43.4957	46.0433
30	2	43.19	39.2932	41.8635	44.5018	47.1593
0	3	104.032	66.2957	91.7146	113.217	123.342
1	3	23.8628	19.6114	22.3707	25.4129	28.4493
2	3	14.9114	11.7501	13.8911	15.8861	17.7071
3	3	15.902	12.756	14.883	16.9205	18.911
4	3	16.8569	13.5789	15.7957	18.0088	20.4229
5	3	17.8222	14.3129	16.6355	19.1244	22.156
6	3	18.7675	14.9484	17.4271	20.2594	24.0793
7	3	19.6982	15.5495	18.1947	21.4125	26.0654
8	3	20.6265	16.1032	18.9454	22.5686	28.1521
9	3	21.5484	16.6224	19.6874	23.7515	30.286
10	3	22.473	17.1238	20.431	24.9503	32.4255
11	3	23.3943	17.5985	21.1673	26.1572	34.5129
12	3	24.3152	18.0925	21.9002	27.3754	36.705
13	3	25.2449	18.5464	22.6241	28.583	38.9085
14	3	26.193	18.9862	23.3467	29.8064	41.0933
15	3	27.1217	19.4106	24.0585	31.0159	43.2949
16	3	28.045	19.8753	24.7727	32.2425	45.4604
17	3	28.9795	20.3125	25.4872	33.4716	47.6012
18	3	29.916	20.7512	26.2011	34.6988	49.7214
19	3	30.8532	21.1911	26.9136	35.9328	51.8478
20	3	31.781	21.6372	27.6236	37.1598	54.0345
21	3	32.7181	22.0738	28.3207	38.3875	56.1978
22	3	33.6479	22.456	29.0258	39.6064	58.3384
23	3	34.5895	22.8778	29.7315	40.8582	60.5127
24	3	35.5252	23.2928	30.4573	42.0636	62.654
25	3	36.4631	23.7158	31.1624	43.299	64.773
26	3	37.3911	24.1621	31.8879	44.5335	66.9457
27	3	38.328	24.5696	32.6042	45.7729	69.0838
28	3	39.2913	24.985	33.3189	47.0196	71.2837
29	3	40.2249	25.3939	34.0175	48.2382	73.478
30	3	41.1691	25.8155	34.7376	49.4672	75.6182
0	4	99.3941	57.0927	85.6417	110.155	121.261
1	4	22.8232	17.6282	21.2338	24.328	27.0247
2	4	17.993	15.752	17.2154	18.7948	20.3378
3	4	19.2141	17.2399	18.5227	19.9127	21.2658
4	4	20.4224	18.7048	19.8191	21.0463	22.228
5	4	21.6424	20.1137	21.1054	22.1942	23.2426
6	4	22.8609	21.4595	22.3772	23.3662	24.3163
7	4	24.0738	22.7118	23.6111	24.5555	25.4774
8	4	25.2948	23.8847	24.8156	25.7871	26.7195
9	4	26.5116	24.9585	25.9861	27.0514	28.0622
10	4	27.7299	25.9772	27.1403	28.3219	29.4595
11	4	28.9439	26.9522	28.2702	29.62	30.9065
12	4	30.1572	27.9072	29.3923	30.9279	32.4168
13	4	31.3708	28.814	30.5087	32.2371	33.9356
14	4	32.575	29.7032	31.6173	33.5615	35.4602
15	4	33.7947	30.5984	32.7228	34.8923	37.0049
16	4	35.0054	31.4706	33.8231	36.2318	38.5447
17	4	36.225	32.3625	34.9231	37.5677	40.0943
18	4	37.4411	33.2344	36.0211	38.9019	41.6675
19	4	38.6577	34.1259	37.1234	40.2387	43.2412
20	4	39.8778	35.0103	38.2195	41.5728	44.8072
21	4	41.0972	35.8999	39.316	42.9048	46.3656
22	4	42.3103	36.8048	40.4118	44.2427	47.9336
23	4	43.5211	37.6952	41.5034	45.5766	49.4972
24	4	44.7353	38.5642	42.5954	46.9124	51.0644
25	4	45.9502	39.4326	43.6871	48.248	52.6338
26	4	47.1671	40.3032	44.7771	49.5826	54.2025
27	4	48.3859	41.1744	45.8746	50.918	55.7755
28	4	49.6021	42.0359	46.966	52.2629	57.3362
29	4	50.8203	42.9005	48.0569	53.6061	58.8942
30	4	52.0292	43.7534	49.1512	54.9442	60.4663
0	5	97.5154	52.197	82.4098	108.674	120.519
1	5	22.1997	18.252	20.3739	24.0668	27.1542
2	5	19.9733	17.8892	19.2768	20.6903	21.9861
3	5	21.0163	19.0949	20.3743	21.6755	22.8796
4	5	22.0569	20.2982	21.4724	22.6695	23.7809
5	5	23.1045	21.4858	22.5666	23.6702	24.6903
6	5	24.1448	22.6704	23.6586	24.6653	25.6143
7	5	25.195	23.8326	24.7397	25.6701	26.5404
8	5	26.2434	24.9723	25.8133	26.6781	27.4863
9	5	27.2874	26.1046	26.8882	27.694	28.4608
10	5	28.3361	27.2023	27.9515	28.7159	29.4496
11	5	29.3809	28.2771	29.0031	29.7506	30.4796
12	5	30.4246	29.3126	30.0429	30.7974	31.5366
13	5	31.4671	30.3211	31.073	31.8568	32.6238
14	5	32.5092	31.2982	32.0981	32.9266	33.7317
15	5	33.5582	32.253	33.1082	34.0033	34.8661
16	5	34.5992	33.186	34.1205	35.0857	36.0247
17	5	35.6433	34.108	35.1226	36.18	37.1988
18	5	36.686	35.0233	36.12	37.2724	38.388
19	5	37.7292	35.9273	37.114	38.3658	39.5922
20	5	38.7718	36.8164	38.1032	39.4655	40.7967
21	5	39.8156	37.7009	39.0948	40.5648	42.015
22	5	40.8609	38.5751	40.0785	41.6619	43.2355
23	5	41.9037	39.4498	41.065	42.7575	44.464
24	5	42.9464	40.3195	42.0491	43.8635	45.6858
25	5	43.9889	41.187	43.0347	44.968	46.9097
26	5	45.0289	42.0566	44.0128	46.0766	48.1157
27	5	46.0752	42.9262	44.9952	47.178	49.3374
28	5	47.12	43.7938	45.9815	48.2883	50.562
29	5	48.165	44.6532	46.9625	49.4	51.7838
30	5	49.2069	45.5196	47.9473	50.5036	53.0106
0	6	98.0813	56.9575	84.5707	108.526	119.387
1	6	20.6134	16.1007	19.1383	22.0348	24.7613
2	6	14.3489	12.4273	13.7346	14.9561	16.1348
3	6	15.1462	13.3414	14.5696	15.7198	16.832
4	6	15.9462	14.243	15.4043	16.4879	17.5243
5	6	16.7448	15.1465	16.2421	17.2542	18.2218
6	6	17.5435	16.0467	17.0743	18.0253	18.925
7	6	18.3422	16.9588	17.904	18.7943	19.6304
8	6	19.1405	17.8532	18.7268	19.5638	20.3533
9	6	19.9412	18.7262	19.5476	20.3377	21.0802
10	6	20.7462	19.623	20.3664	21.1171	21.8213
11	6	21.5431	20.4999	21.1848	21.9014	22.5705
12	6	22.341	21.3394	22.0018	22.6837	23.3413
13	6	23.1425	22.1691	22.8091	23.4728	24.1134
14	6	23.9428	22.9813	23.6112	24.2724	24.903
15	6	24.7431	23.7724	24.411	25.0749	25.7082
16	6	25.5459	24.5524	25.2004	25.8852	26.5253
17	6	26.3472	25.3144	25.983	26.7004	27.361
18	6	27.1443	26.0644	26.7655	27.5269	28.2124
19	6	27.9441	26.8103	27.5443	28.3477	29.0831
20	6	28.7473	27.5383	28.3158	29.171	29.9612
21	6	29.5474	28.246	29.0883	29.9982	30.8579
22	6	30.3476	28.9483	29.8591	30.8273	31.747
23	6	31.1484	29.6458	30.6279	31.6568	32.6442
24	6	31.9493	30.3376	31.3929	32.4941	33.5517
25	6	32.7486	31.0345	32.1582	33.3232	34.4696
26	6	33.5484	31.7241	32.9252	34.1558	35.3949
27	6	34.3477	32.4094	33.6859	34.9916	36.3031
28	6	35.1463	33.0873	34.4514	35.8266	37.2368
29	6	35.9451	33.7715	35.213	36.6662	38.1538
30	6	36.7439	34.4591	35.975	37.5029	39.0756
0	7	98.394	58.7496	84.8841	108.485	119.211
1	7	20.6272	15.9991	19.1616	22.0466	24.8346
2	7	14.0743	12.2647	13.4585	14.6645	15.8457
3	7	15.0137	13.3077	14.4353	15.5664	16.6799
4	7	15.9569	14.3511	15.4142	16.4762	17.5183
5	7	16.8975	15.3927	16.388	17.3834	18.3641
6	7	17.8355	16.4267	17.3618	18.2953	19.2038
7	7	18.7754	17.4624	18.3342	19.205	20.0661
8	7	19.7135	18.4851	19.3029	20.1187	20.936
9	7	20.654	19.505	20.2715	21.0352	21.8006
10	7	21.5938	20.5032	21.2333	21.96	22.6713
11	7	22.5325	21.4998	22.1936	22.8811	23.5638
12	7	23.4786	22.4797	23.1497	23.8103	24.4662
13	7	24.4208	23.4487	24.0978	24.7469	25.3957
14	7	25.3624	24.4032	25.0409	25.6876	26.3287
15	7	26.3019	25.3345	25.9786	26.6314	27.2786
16	7	27.2432	26.2423	26.9072	27.582	28.2493
17	7	28.1858	27.1414	27.8344	28.5369	29.2318
18	7	29.1264	28.0299	28.7561	29.4995	30.2386
19	7	30.0679	28.9144	29.6767	30.4624	31.2485
20	7	31.0092	29.7839	30.5945	31.4269	32.2647
21	7	31.9494	30.6429	31.5084	32.3961	33.2878
22	7	32.8945	31.5006	32.4154	33.3706	34.3152
23	7	33.8336	32.3463	33.3228	34.3463	35.3559
24	7	34.7773	33.193	34.2352	35.3237	36.3992
25	7	35.7155	34.0329	35.1394	36.3045	37.4467
26	7	36.658	34.8658	36.0413	37.2802	38.4953
27	7	37.5995	35.6991	36.9435	38.2597	39.5429
28	7	38.541	36.5312	37.8461	39.2381	40.5946
29	7	39.484	37.3689	38.749	40.2194	41.6521
30	7	40.4207	38.203	39.6524	41.1995	42.7077

## Sheet: Fig1bData
time	index	y	y_lb95	y_lb50	y_ub50	y_ub95
0	1	16.4016	11.3373	14.6891	18.1043	21.3705
1	1	16.9693	12.0748	15.3129	18.6246	21.7863
2	1	17.5411	12.7659	15.9296	19.1471	22.2127
3	1	18.1116	13.4805	16.5485	19.6737	22.6277
4	1	18.6848	14.2014	17.1652	20.1937	23.0561
5	1	19.2378	14.8923	17.78	20.7133	23.5283
6	1	19.8038	15.5824	18.3932	21.2363	23.9615
7	1	20.3793	16.2647	18.9951	21.7683	24.419
8	1	20.9424	16.9619	19.5829	22.3042	24.8668
9	1	21.5128	17.6304	20.182	22.8517	25.3391
10	1	22.0863	18.296	20.7741	23.3952	25.8141
11	1	22.6571	18.9485	21.364	23.9413	26.2921
12	1	23.2241	19.608	21.9479	24.4908	26.7861
13	1	23.7895	20.2381	22.5373	25.0423	27.302
14	1	24.3577	20.8686	23.1175	25.5849	27.8364
15	1	24.9222	21.4703	23.702	26.1543	28.3993
16	1	25.4971	22.0444	24.2819	26.7205	28.9447
17	1	26.0699	22.6252	24.8466	27.2845	29.5099
18	1	26.6379	23.1909	25.4153	27.8643	30.1103
19	1	27.2111	23.7177	25.9863	28.4403	30.688
20	1	27.7762	24.24	26.5416	29.0212	31.309
21	1	28.342	24.7541	27.1207	29.5986	31.9418
22	1	28.9093	25.2553	27.6816	30.1874	32.583
23	1	29.4813	25.7402	28.2375	30.7786	33.2366
24	1	30.0403	26.2571	28.784	31.3697	33.912
25	1	30.6053	26.7537	29.3257	31.9693	34.59
26	1	31.1693	27.2287	29.8562	32.5692	35.2727
27	1	31.7352	27.6996	30.3847	33.1608	35.9442
28	1	32.3167	28.147	30.9124	33.7733	36.6506
29	1	32.8906	28.5946	31.4343	34.3826	37.3627
30	1	33.4696	29.0351	31.9618	34.9978	38.0557
31	1	34.0496	29.4736	32.4793	35.6177	38.7773
0	2	11.8457	3.5113	9.24788	14.3116	18.8406
1	2	14.2075	7.42454	11.9373	16.4049	20.5344
2	2	16.6133	10.914	14.6111	18.5307	22.2622
3	2	19.0503	13.9677	17.2988	20.7492	24.0523
4	2	21.4682	16.7569	19.8504	23.0707	26.1923
5	2	23.843	19.2886	22.2726	25.4408	28.9377
6	2	26.1496	21.7192	24.5904	27.8401	32.3317
7	2	28.4069	24.0157	26.8179	30.2568	36.1973
8	2	30.6289	26.1842	28.9922	32.705	40.2011
9	2	32.8263	28.2776	31.1009	35.1751	44.3303
10	2	35.0234	30.2856	33.1791	37.7602	48.5016
11	2	37.24	32.2481	35.253	40.3493	52.7471
12	2	39.4641	34.1038	37.2945	42.9715	57.0622
13	2	41.7052	35.8902	39.3044	45.6006	61.3841
14	2	43.9815	37.6136	41.3042	48.2511	65.5518
15	2	46.2385	39.3118	43.294	50.9248	69.9948
16	2	48.5032	40.9674	45.3156	53.5711	74.1805
17	2	50.7959	42.6014	47.339	56.2123	78.4962
18	2	53.082	44.1919	49.3209	58.8659	82.7952
19	2	55.3725	45.7907	51.3078	61.5662	87.1668
20	2	57.6794	47.3688	53.2926	64.2426	91.4845
21	2	59.9729	48.9527	55.3	66.9464	95.7613
22	2	62.2736	50.5257	57.2889	69.6661	100.013
23	2	64.5633	52.082	59.2998	72.3846	104.274
24	2	66.8483	53.6419	61.309	75.1004	108.598
25	2	69.1418	55.2241	63.2979	77.8232	112.848
26	2	71.4298	56.8101	65.285	80.5396	117.153
27	2	73.7264	58.3261	67.2525	83.2484	121.454
28	2	76.0409	59.8728	69.2357	85.9548	125.773
29	2	78.3333	61.3954	71.2412	88.664	130.051
30	2	80.6414	62.9292	73.2433	91.3831	134.289
31	2	82.9327	64.473	75.2243	94.0921	138.693
0	3	16.5627	11.4375	14.9188	18.2027	21.3793
1	3	17.2643	12.4396	15.698	18.8089	21.8467
2	3	17.9639	13.432	16.4931	19.4434	22.3474
3	3	18.6629	14.3506	17.2667	20.0625	22.8437
4	3	19.3669	15.2662	18.0342	20.6946	23.3444
5	3	20.076	16.1721	18.7895	21.3437	23.8719
6	3	20.7697	17.049	19.5411	22.0094	24.447
7	3	21.4767	17.8773	20.2699	22.6765	25.0368
8	3	22.1817	18.6783	21.0009	23.3624	25.6441
9	3	22.8871	19.4636	21.7179	24.0538	26.2967
10	3	23.5877	20.1925	22.4169	24.761	26.9968
11	3	24.2858	20.8689	23.1076	25.4858	27.7399
12	3	24.9915	21.4918	23.7758	26.2285	28.5079
13	3	25.7029	22.1147	24.4439	26.9645	29.327
14	3	26.4092	22.6536	25.0897	27.7093	30.2071
15	3	27.1056	23.2183	25.7314	28.4657	31.0989
16	3	27.8068	23.7485	26.3671	29.231	32.0359
17	3	28.5123	24.2614	26.9879	30.0225	32.9992
18	3	29.2223	24.7164	27.6088	30.8167	33.9801
19	3	29.9117	25.2082	28.2092	31.6125	34.9404
20	3	30.6004	25.688	28.8112	32.4036	35.9535
21	3	31.301	26.1195	29.4142	33.1859	36.9727
22	3	31.9973	26.5598	30.0123	33.9871	37.9935
23	3	32.6966	26.948	30.6149	34.79	38.9964
24	3	33.4086	27.3514	31.2193	35.5977	40.0511
25	3	34.0872	27.7708	31.8047	36.4127	41.0727
26	3	34.7821	28.1936	32.3966	37.2244	42.1035
27	3	35.4798	28.5941	32.9807	38.0388	43.1579
28	3	36.1819	28.9911	33.5819	38.8663	44.2255
29	3	36.8976	29.3963	34.1657	39.6743	45.2971
30	3	37.5882	29.829	34.7428	40.5024	46.3613
31	3	38.2864	30.241	35.312	41.3274	47.4267
0	4	12.8934	8.2132	11.3765	14.475	17.4568
1	4	13.4795	8.9803	12.0301	15.0187	17.876
2	4	14.0803	9.76148	12.6768	15.5444	18.3084
3	4	14.6757	10.5517	13.3158	16.083	18.7161
4	4	15.2705	11.3169	13.9527	16.6199	19.153
5	4	15.8682	12.0497	14.6036	17.1674	19.6046
6	4	16.4637	12.7895	15.2348	17.7148	20.0822
7	4	17.059	13.512	15.8703	18.2597	20.5422
8	4	17.6584	14.2472	16.5069	18.8118	21.0222
9	4	18.2528	14.9821	17.1503	19.3591	21.5052
10	4	18.8523	15.6808	17.7781	19.907	21.9946
11	4	19.4404	16.3562	18.4045	20.4654	22.5158
12	4	20.0315	17.0269	19.0316	21.0323	23.0304
13	4	20.6244	17.6913	19.6515	21.6005	23.5619
14	4	21.22	18.3163	20.2663	22.1832	24.106
15	4	21.8103	18.9373	20.8641	22.7768	24.6428
16	4	22.4034	19.5431	21.4685	23.3644	25.2154
17	4	22.9924	20.1351	22.0578	23.9621	25.8219
18	4	23.5905	20.728	22.6544	24.5533	26.4263
19	4	24.1831	21.3052	23.2334	25.1667	27.0577
20	4	24.7801	21.8577	23.8096	25.7814	27.7182
21	4	25.3686	22.4054	24.384	26.3936	28.3863
22	4	25.9643	22.9283	24.9542	27.0175	29.0714
23	4	26.5536	23.4236	25.5209	27.6422	29.7458
24	4	27.1497	23.9295	26.0749	28.2725	30.4536
25	4	27.7377	24.422	26.637	28.9048	31.1732
26	4	28.3262	24.9129	27.1802	29.5403	31.9004
27	4	28.9194	25.397	27.7251	30.1751	32.6204
28	4	29.5111	25.8624	28.2707	30.8036	33.3556
29	4	30.1093	26.3043	28.8107	31.4401	34.1232
30	4	30.7031	26.7524	29.3578	32.0814	34.8863
31	4	31.2964	27.2099	29.9043	32.7282	35.6487
0	5	17.8902	13.3145	16.2636	19.4937	22.3324
1	5	18.4371	14.0301	16.8614	19.9739	22.7259
2	5	18.9784	14.7143	17.4539	20.4538	23.1016
3	5	19.5151	15.4275	18.0601	20.9391	23.5099
4	5	20.0484	16.1057	18.658	21.4304	23.9104
5	5	20.5916	16.7978	19.2525	21.9229	24.3068
6	5	21.1379	17.4476	19.8388	22.4099	24.7107
7	5	21.6741	18.1134	20.4204	22.8994	25.1438
8	5	22.2185	18.7911	21.0089	23.3943	25.5894
9	5	22.7529	19.436	21.5932	23.9035	26.0211
10	5	23.2963	20.0783	22.1746	24.4055	26.4618
11	5	23.8424	20.7222	22.7492	24.9199	26.9237
12	5	24.3796	21.3527	23.3171	25.4322	27.3972
13	5	24.9123	21.9681	23.8849	25.9578	27.8856
14	5	25.4572	22.5463	24.458	26.4753	28.379
15	5	26.0013	23.1353	25.0249	26.9941	28.8818
16	5	26.5491	23.7094	25.5772	27.5146	29.4063
17	5	27.0926	24.2666	26.127	28.0497	29.9427
18	5	27.6257	24.7806	26.6608	28.596	30.5019
19	5	28.1698	25.2786	27.1905	29.1477	31.0653
20	5	28.7089	25.7845	27.7185	29.711	31.662
21	5	29.2429	26.2652	28.2416	30.2682	32.2651
22	5	29.7836	26.7443	28.7593	30.8261	32.8948
23	5	30.3204	27.2217	29.2805	31.3923	33.5177
24	5	30.8623	27.6829	29.7843	31.9631	34.1626
25	5	31.4053	28.1101	30.292	32.5462	34.8067
26	5	31.9484	28.5324	30.7861	33.1327	35.4689
27	5	32.4935	28.9551	31.288	33.7162	36.125
28	5	33.0347	29.3684	31.7767	34.3054	36.8037
29	5	33.5658	29.7623	32.266	34.8965	37.485
30	5	34.1084	30.1712	32.7621	35.489	38.1682
31	5	34.6388	30.5651	33.2418	36.085	38.8482
0	6	21.0752	15.6124	19.2535	22.8981	26.1366
1	6	22.0467	16.9237	20.3334	23.7871	26.8784
2	6	23.0393	18.1956	21.4101	24.6715	27.5935
3	6	24.0314	19.4671	22.4955	25.5701	28.3778
4	6	25.023	20.6705	23.5784	26.4586	29.1326
5	6	26.0113	21.8212	24.651	27.3807	29.93
6	6	26.9957	22.9648	25.6959	28.2967	30.7611
7	6	27.9816	24.1119	26.7465	29.2228	31.6068
8	6	28.9711	25.2752	27.7662	30.1713	32.4597
9	6	29.9538	26.4084	28.7809	31.1323	33.3299
10	6	30.9501	27.4293	29.7894	32.1059	34.2772
11	6	31.93	28.4138	30.773	33.0995	35.3027
12	6	32.9062	29.3836	31.7377	34.0987	36.3694
13	6	33.8885	30.3314	32.7043	35.1072	37.4881
14	6	34.8595	31.2328	33.6437	36.1202	38.6435
15	6	35.8344	32.0932	34.559	37.1587	39.8929
16	6	36.8026	32.9929	35.473	38.2098	41.1134
17	6	37.7731	33.851	36.3772	39.2618	42.3882
18	6	38.7347	34.7478	37.2766	40.3415	43.6947
19	6	39.6962	35.5632	38.1619	41.4279	45.0102
20	6	40.671	36.3604	39.0454	42.5069	46.3355
21	6	41.631	37.1312	39.9145	43.591	47.6447
22	6	42.6074	37.9126	40.781	44.6806	48.9798
23	6	43.5813	38.6564	41.6375	45.7619	50.3406
24	6	44.5405	39.4082	42.514	46.8519	51.7248
25	6	45.5051	40.1551	43.3801	47.9482	53.112
26	6	46.4703	40.8779	44.2474	49.0271	54.4941
27	6	47.4429	41.6088	45.1053	50.1349	55.8644
28	6	48.4104	42.2969	45.9616	51.2442	57.2602
29	6	49.3826	42.9988	46.8036	52.3297	58.6566
30	6	50.3469	43.689	47.665	53.4278	60.065
31	6	51.3135	44.369	48.5275	54.5188	61.4657
0	7	11.8048	6.67356	10.0362	13.5426	16.8967
1	7	12.9112	8.04073	11.2315	14.5738	17.7842
2	7	14.0277	9.35987	12.4132	15.6087	18.6752
3	7	15.143	10.7331	13.6189	16.6476	19.582
4	7	16.2551	12.0835	14.8008	17.6869	20.5044
5	7	17.3694	13.4115	15.9801	18.7374	21.4326
6	7	18.484	14.6805	17.1571	19.7939	22.369
7	7	19.6099	15.9622	18.3298	20.8642	23.324
8	7	20.7278	17.231	19.4979	21.9365	24.2698
9	7	21.8355	18.4549	20.6595	23.0102	25.2899
10	7	22.9422	19.6567	21.8123	24.0855	26.2626
11	7	24.0527	20.8438	22.9561	25.1728	27.3071
12	7	25.1652	22.0073	24.0868	26.2763	28.3705
13	7	26.2778	23.1468	25.2085	27.3712	29.4575
14	7	27.3926	24.2837	26.3169	28.478	30.6092
15	7	28.5059	25.3786	27.4129	29.5995	31.8019
16	7	29.6107	26.4573	28.5069	30.725	33.0182
17	7	30.7126	27.4965	29.5899	31.8566	34.2692
18	7	31.8191	28.5249	30.6684	33.0027	35.5533
19	7	32.9143	29.5651	31.7349	34.1364	36.8787
20	7	34.0068	30.5592	32.7957	35.2986	38.1839
21	7	35.1006	31.5559	33.8561	36.4687	39.5501
22	7	36.1977	32.5343	34.9053	37.626	40.8995
23	7	37.2992	33.4921	35.9553	38.8015	42.2585
24	7	38.4086	34.4428	36.9819	39.9825	43.6202
25	7	39.5156	35.385	38.0164	41.1602	44.9789
26	7	40.6155	36.3247	39.0584	42.3465	46.3338
27	7	41.7229	37.2416	40.0932	43.5386	47.7109
28	7	42.8296	38.1385	41.116	44.7182	49.0902
29	7	43.9358	39.0398	42.1391	45.9067	50.4891
30	7	45.0428	39.9532	43.1628	47.0971	51.9041
31	7	46.1508	40.8538	44.179	48.3	53.3077
0	8	13.9317	8.15552	12.0314	15.7408	19.2655
1	8	14.9209	9.5368	13.1398	16.6131	19.9193
2	8	15.8991	10.8591	14.2535	17.4914	20.6224
3	8	16.8745	12.1946	15.3385	18.379	21.3301
4	8	17.849	13.5001	16.4152	19.2592	22.0564
5	8	18.8365	14.7683	17.4811	20.1753	22.813
6	8	19.8149	15.9337	18.5236	21.1098	23.5964
7	8	20.7939	17.1154	19.5485	22.066	24.4056
8	8	21.7786	18.2452	20.5694	23.0262	25.3123
9	8	22.773	19.3098	21.5844	23.9978	26.2286
10	8	23.7846	20.3202	22.5751	25.0015	27.1886
11	8	24.788	21.234	23.5373	25.9955	28.21
12	8	25.7688	22.0905	24.4945	27.0301	29.3069
13	8	26.7647	22.965	25.4344	28.0851	30.456
14	8	27.7542	23.7715	26.3502	29.1446	31.6429
15	8	28.7573	24.5101	27.2478	30.208	32.9028
16	8	29.7472	25.2247	28.1505	31.2908	34.1583
17	8	30.7331	25.9225	29.0416	32.3627	35.4654
18	8	31.7125	26.6155	29.9193	33.4535	36.8034
19	8	32.6961	27.295	30.7915	34.542	38.1453
20	8	33.6718	27.9638	31.6496	35.6529	39.5256
21	8	34.6442	28.624	32.5131	36.7624	40.9073
22	8	35.632	29.2718	33.3694	37.8769	42.2853
23	8	36.6043	29.9303	34.2239	38.9922	43.6831
24	8	37.5911	30.544	35.0843	40.1208	45.1053
25	8	38.5607	31.1461	35.926	41.2378	46.5231
26	8	39.548	31.7727	36.7939	42.3546	47.9545
27	8	40.5308	32.4051	37.6377	43.4945	49.3772
28	8	41.5102	33.0475	38.4872	44.617	50.8114
29	8	42.4812	33.6491	39.3422	45.767	52.1878
30	8	43.4409	34.2596	40.2076	46.8911	53.6271
31	8	44.4182	34.8401	41.0398	48.0181	55.0662
0	9	12.1575	6.26082	10.1547	14.0267	17.7294
1	9	13.3229	7.82889	11.4573	15.0836	18.5512
2	9	14.4965	9.3649	12.7555	16.156	19.4121
3	9	15.6564	10.8941	14.0623	17.2243	20.2579
4	9	16.8353	12.3764	15.332	18.3	21.1543
5	9	17.9911	13.844	16.6118	19.3974	22.0884
6	9	19.1646	15.2979	17.8813	20.5078	23.0401
7	9	20.3423	16.6736	19.1266	21.6365	24.0396
8	9	21.5057	18.0127	20.343	22.7698	25.0495
9	9	22.6964	19.2712	21.5495	23.9207	26.1722
10	9	23.8856	20.4423	22.7103	25.1133	27.363
11	9	25.0715	21.5489	23.8514	26.3204	28.603
12	9	26.2526	22.5705	24.9973	27.5465	29.9206
13	9	27.4451	23.5579	26.1143	28.787	31.3101
14	9	28.617	24.5364	27.202	30.029	32.7338
15	9	29.8086	25.4366	28.2772	31.3077	34.2048
16	9	30.9732	26.3227	29.3547	32.6004	35.6899
17	9	32.1551	27.2058	30.4087	33.9001	37.2052
18	9	33.3318	28.0568	31.4547	35.2023	38.7685
19	9	34.4963	28.884	32.5028	36.5202	40.3811
20	9	35.6647	29.6942	33.5379	37.8266	41.9821
21	9	36.8257	30.4761	34.5822	39.1435	43.6061
22	9	37.9928	31.2769	35.628	40.459	45.2063
23	9	39.168	32.0368	36.6507	41.7792	46.806
24	9	40.3342	32.8153	37.6822	43.105	48.4173
25	9	41.5075	33.5798	38.6998	44.442	50.0768
26	9	42.6899	34.3438	39.7266	45.7689	51.7261
27	9	43.8725	35.1133	40.7572	47.1049	53.3512
28	9	45.0405	35.8882	41.7913	48.4523	54.9913
29	9	46.2186	36.646	42.8034	49.7686	56.6613
30	9	47.3973	37.4067	43.8274	51.1106	58.3353
31	9	48.5684	38.1475	44.8707	52.4239	60.0326
0	10	17.9598	13.4281	16.4519	19.4824	22.2636
1	10	18.4228	14.037	16.9615	19.8832	22.5858
2	10	18.8854	14.6557	17.4767	20.2877	22.917
3	10	19.3428	15.2854	17.9883	20.7018	23.2397
4	10	19.799	15.9025	18.4947	21.1216	23.5719
5	10	20.258	16.5053	19.0044	21.5422	23.9016
6	10	20.7136	17.0951	19.5038	21.96	24.2403
7	10	21.1668	17.6929	19.9977	22.3788	24.5809
8	10	21.6294	18.2523	20.5006	22.7971	24.9506
9	10	22.0968	18.8383	20.9975	23.2221	25.3084
10	10	22.5562	19.4006	21.4934	23.6641	25.6892
11	10	23.0142	19.9359	21.9843	24.0963	26.0865
12	10	23.485	20.4667	22.4668	24.5265	26.49
13	10	23.9442	21.0081	22.9334	24.9721	26.913
14	10	24.4173	21.5037	23.4122	25.4242	27.3314
15	10	24.884	21.9979	23.8846	25.8753	27.7428
16	10	25.3469	22.4732	24.3543	26.3318	28.216
17	10	25.8133	22.9609	24.8176	26.7924	28.6785
18	10	26.2788	23.4345	25.2815	27.2543	29.1727
19	10	26.7409	23.8786	25.7356	27.722	29.6733
20	10	27.2009	24.2927	26.1824	28.1944	30.1863
21	10	27.6715	24.7045	26.6155	28.6721	30.6955
22	10	28.1235	25.1082	27.0467	29.1564	31.2095
23	10	28.5825	25.4934	27.4866	29.6455	31.7703
24	10	29.0506	25.8711	27.9221	30.137	32.3362
25	10	29.5118	26.2259	28.3544	30.6378	32.9011
26	10	29.9734	26.5947	28.7848	31.1313	33.4749
27	10	30.4346	26.9417	29.2038	31.624	34.062
28	10	30.8918	27.2789	29.6223	32.1265	34.6406
29	10	31.3529	27.6295	30.0438	32.6316	35.2403
30	10	31.823	27.9565	30.4561	33.1406	35.8494
31	10	32.2845	28.2799	30.8649	33.6574	36.4545
0	11	9.82608	4.41631	8.00834	11.5848	14.8402
1	11	10.7207	5.63249	9.01654	12.3626	15.4606
2	11	11.6085	6.85589	10.0358	13.1606	16.1243
3	11	12.507	8.05852	11.0353	13.9689	16.7837
4	11	13.3928	9.23269	12.0089	14.7869	17.4579
5	11	14.2837	10.3484	12.9764	15.6104	18.1617
6	11	15.1831	11.4591	13.9204	16.4564	18.8934
7	11	16.0909	12.5065	14.8601	17.3204	19.6582
8	11	16.997	13.5308	15.8085	18.1775	20.4727
9	11	17.8821	14.4956	16.7243	19.063	21.3208
10	11	18.7856	15.359	17.6114	19.9639	22.2162
11	11	19.6926	16.1868	18.4751	20.9006	23.1999
12	11	20.5865	16.9551	19.3347	21.8318	24.2249
13	11	21.4807	17.7153	20.1753	22.787	25.2729
14	11	22.3653	18.4348	21.0105	23.7471	26.3894
15	11	23.2561	19.1121	21.8385	24.7255	27.5329
16	11	24.1446	19.7551	22.6485	25.7037	28.7279
17	11	25.0355	20.3798	23.4422	26.697	29.9301
18	11	25.9249	21.0184	24.2328	27.7042	31.1741
19	11	26.8281	21.6464	25.0243	28.7045	32.4152
20	11	27.7142	22.2556	25.8149	29.7214	33.7292
21	11	28.6	22.8323	26.588	30.7425	34.979
22	11	29.4784	23.3939	27.3593	31.7611	36.2174
23	11	30.3713	23.9894	28.136	32.7765	37.4873
24	11	31.2646	24.5222	28.9043	33.8085	38.7747
25	11	32.1489	25.1105	29.6739	34.8142	40.0646
26	11	33.0465	25.63	30.4356	35.8426	41.3889
27	11	33.9343	26.1658	31.21	36.8501	42.6815
28	11	34.8204	26.735	31.9842	37.8751	43.9653
29	11	35.7195	27.3091	32.7506	38.8962	45.3076
30	11	36.6024	27.8503	33.4982	39.9204	46.596
31	11	37.4954	28.3426	34.256	40.948	47.9352
0	12	18.335	12.8474	16.5212	20.1519	23.5553
1	12	19.4092	14.251	17.7055	21.1336	24.3753
2	12	20.4781	15.6363	18.8793	22.1135	25.2082
3	12	21.5495	17.0087	20.0466	23.0959	26.0222
4	12	22.6296	18.3297	21.2083	24.0929	26.8911
5	12	23.6981	19.6804	22.3723	25.098	27.7466
6	12	24.7813	20.9448	23.4989	26.1092	28.6696
7	12	25.8705	22.1954	24.6251	27.1371	29.5453
8	12	26.9541	23.4399	25.7468	28.1653	30.5047
9	12	28.0336	24.6069	26.8591	29.2217	31.4933
10	12	29.0978	25.7373	27.9526	30.2924	32.5238
11	12	30.1738	26.8296	29.0246	31.3761	33.621
12	12	31.2566	27.9155	30.0892	32.4639	34.7621
13	12	32.3298	28.9714	31.1268	33.5572	35.9728
14	12	33.388	29.9636	32.1441	34.6682	37.2329
15	12	34.4476	30.9469	33.1422	35.7938	38.5182
16	12	35.4994	31.8882	34.1502	36.9252	39.8334
17	12	36.5678	32.8218	35.1506	38.0665	41.2184
18	12	37.6269	33.6898	36.1457	39.2202	42.5923
19	12	38.6778	34.5779	37.123	40.3779	43.9925
20	12	39.7268	35.4502	38.1026	41.5375	45.3977
21	12	40.7934	36.295	39.0817	42.7022	46.8133
22	12	41.8595	37.1362	40.0469	43.8686	48.2372
23	12	42.9054	37.9513	41.0064	45.0509	49.6783
24	12	43.9619	38.7842	41.9729	46.233	51.0968
25	12	45.0233	39.5666	42.9357	47.4202	52.5895
26	12	46.0826	40.3423	43.8921	48.6026	54.0648
27	12	47.1492	41.1288	44.8439	49.7869	55.541
28	12	48.2153	41.883	45.7894	50.9819	57.0014
29	12	49.2947	42.6686	46.7518	52.1693	58.5119
30	12	50.3561	43.4575	47.7017	53.3703	59.9893
31	12	51.4248	44.2222	48.6519	54.5726	61.4709

## Sheet: Fig2aData
time	y	y_lb95	y_lb50	y_ub50	y_ub95	pop_lb95	pop_ub95
0	100.886	65.1346	89.0927	110.124	120.981	82.1636	123.586
0.1	93.1188	60.8745	82.4859	101.449	111.35	75.6984	114.426
0.2	85.3587	56.5782	75.8518	92.7971	101.785	69.195	105.408
0.3	77.5938	52.2755	69.2179	84.1432	92.2327	62.4847	96.1858
0.4	69.7834	47.9527	62.6212	75.4702	82.6958	55.7271	87.2055
0.5	62.0223	43.4116	55.9292	66.8217	73.3044	48.8272	78.1063
0.6	54.2508	38.8627	49.2429	58.2464	63.9411	41.8579	69.0909
0.7	46.4073	34.2663	42.5521	49.6416	54.6819	34.9045	60.2803
0.8	38.6278	29.341	35.8259	41.143	45.5533	27.7373	51.7204
0.9	30.9183	23.7416	28.9371	32.7936	36.7065	20.2549	43.26
1	23.2995	17.2274	21.7434	24.8233	28.5796	13.7306	34.9514
1.1	16.4102	13.3592	15.4295	17.7117	21.6636	11.0242	26.8788
1.2	15.7879	12.9807	15.0218	16.5873	18.6579	10.456	21.5034
1.3	15.8545	13.0599	15.0934	16.6419	18.5918	10.4713	21.2537
1.4	15.9422	13.1441	15.1785	16.7291	18.6784	10.586	21.3434
1.5	16.0316	13.2344	15.2704	16.8176	18.7656	10.6868	21.4269
1.6	16.1224	13.3278	15.3594	16.9063	18.8559	10.7737	21.5364
1.7	16.2116	13.4183	15.4499	16.9944	18.9499	10.8425	21.648
1.8	16.2993	13.5144	15.5385	17.0822	19.0338	10.9194	21.758
1.9	16.3899	13.598	15.6271	17.1713	19.1303	11.0297	21.878
2	16.48	13.6911	15.7183	17.2616	19.2261	11.1136	22.0042
2.1	16.5691	13.7855	15.8085	17.3518	19.3213	11.1947	22.111
2.2	16.6578	13.878	15.8979	17.4389	19.4138	11.2704	22.2231
2.3	16.7449	13.9659	15.9872	17.5302	19.5059	11.3384	22.3487
2.4	16.8336	14.0552	16.0764	17.6196	19.5938	11.4328	22.4683
2.5	16.9216	14.1374	16.1651	17.7102	19.6852	11.5149	22.5841
2.6	17.0097	14.2258	16.255	17.8008	19.7795	11.5815	22.7109
2.7	17.0993	14.3143	16.3421	17.8914	19.8673	11.6755	22.8509
2.8	17.1885	14.4011	16.4311	17.9807	19.9589	11.7584	22.9773
2.9	17.2794	14.4886	16.518	18.0712	20.048	11.8362	23.1146
3	17.368	14.579	16.6078	18.1621	20.1401	11.9074	23.2628
3.1	17.4577	14.6614	16.6966	18.2517	20.2356	11.9922	23.4048
3.2	17.5481	14.7476	16.7851	18.3433	20.3166	12.0511	23.5476
3.3	17.6367	14.8327	16.8718	18.4343	20.404	12.1165	23.6795
3.4	17.7254	14.9231	16.9593	18.5222	20.4957	12.1838	23.8368
3.5	17.8146	15.004	17.0473	18.6138	20.5856	12.2395	23.9925
3.6	17.9032	15.0944	17.1348	18.7058	20.671	12.3139	24.1066
3.7	17.9908	15.1902	17.2222	18.7931	20.7673	12.3848	24.2401
3.8	18.0798	15.2844	17.3114	18.8843	20.8608	12.4503	24.3737
3.9	18.1687	15.3672	17.3978	18.9771	20.9593	12.5116	24.511
4	18.2573	15.45	17.4859	19.0684	21.0516	12.5914	24.6444
4.1	18.3458	15.5328	17.5714	19.162	21.1492	12.659	24.8004
4.2	18.4351	15.6175	17.6594	19.2527	21.2412	12.7123	24.9742
4.3	18.5232	15.7028	17.7482	19.3452	21.3345	12.7875	25.1241
4.4	18.6112	15.7884	17.8356	19.4362	21.429	12.8664	25.2859
4.5	18.7021	15.872	17.9236	19.5254	21.5223	12.9376	25.4571
4.6	18.7922	15.9602	18.0107	19.6165	21.6181	12.9934	25.6072
4.7	18.8808	16.0407	18.0957	19.7101	21.7058	13.067	25.7606
4.8	18.9691	16.1254	18.1855	19.8002	21.802	13.1365	25.906
4.9	19.0569	16.2101	18.2725	19.8918	21.8989	13.2059	26.0738
5	19.1491	16.2947	18.3604	19.9838	22.0017	13.2769	26.2377
5.1	19.2389	16.3793	18.445	20.0744	22.0948	13.3389	26.3748
5.2	19.3283	16.4611	18.531	20.1651	22.1896	13.4113	26.5531
5.3	19.4186	16.5402	18.6177	20.2566	22.2807	13.4896	26.7438
5.4	19.5086	16.6171	18.7042	20.3507	22.3798	13.5605	26.9549
5.5	19.5949	16.6972	18.7915	20.4422	22.4693	13.6313	27.1147
5.6	19.6832	16.7817	18.8765	20.5345	22.5638	13.6996	27.2416
5.7	19.7724	16.8692	18.9617	20.6249	22.6594	13.7383	27.4327
5.8	19.8615	16.9573	19.0465	20.7171	22.7512	13.8123	27.5961
5.9	19.9497	17.0412	19.1341	20.8087	22.8442	13.8609	27.7488
6	20.0398	17.1215	19.2184	20.8983	22.9388	13.9207	27.9316
6.1	20.1285	17.2017	19.304	20.9902	23.0341	13.9979	28.1184
6.2	20.2173	17.2861	19.3903	21.0796	23.1271	14.0533	28.307
6.3	20.3058	17.3737	19.4762	21.1691	23.2281	14.1078	28.5063
6.4	20.3949	17.4585	19.5635	21.2596	23.3201	14.1588	28.7079
6.5	20.4817	17.5426	19.6509	21.3527	23.4296	14.2218	28.8871
6.6	20.5707	17.6281	19.736	21.4475	23.5289	14.2851	29.1038
6.7	20.6629	17.7094	19.8216	21.5413	23.6272	14.338	29.2866
6.8	20.7545	17.7913	19.9061	21.6349	23.7289	14.391	29.4821
6.9	20.8438	17.8692	19.9902	21.728	23.8304	14.4425	29.6465
7	20.9342	17.9455	20.0757	21.8205	23.9384	14.5006	29.822
7.1	21.0227	18.0259	20.1589	21.9143	24.0356	14.5713	30.001
7.2	21.1102	18.1069	20.2446	22.0059	24.129	14.6319	30.1806
7.3	21.2001	18.1891	20.3292	22.0999	24.2214	14.6987	30.3533
7.4	21.286	18.2702	20.4147	22.1906	24.3198	14.7635	30.5374
7.5	21.3738	18.3486	20.4995	22.2853	24.4258	14.808	30.7093
7.6	21.4595	18.4293	20.5841	22.3782	24.5195	14.8604	30.8765
7.7	21.5485	18.5136	20.668	22.4712	24.621	14.9239	31.0482
7.8	21.6406	18.5891	20.7529	22.5636	24.7176	14.9684	31.2469
7.9	21.7313	18.6707	20.8365	22.6549	24.8143	15.0248	31.4042
8	21.8218	18.7475	20.9204	22.747	24.911	15.0983	31.584
8.1	21.9105	18.8262	21.0037	22.8373	25.0012	15.151	31.7739
8.2	21.9988	18.9085	21.087	22.9264	25.0951	15.2161	31.9827
8.3	22.087	18.991	21.1717	23.0182	25.1868	15.2788	32.1857
8.4	22.1752	19.0702	21.2546	23.1093	25.2822	15.352	32.4127
8.5	22.264	19.1477	21.338	23.2028	25.3747	15.3969	32.5977
8.6	22.3533	19.228	21.4211	23.2931	25.4778	15.4583	32.7855
8.7	22.4423	19.3083	21.5058	23.3837	25.5773	15.5021	32.998
8.8	22.5311	19.3871	21.5928	23.481	25.6786	15.5635	33.1636
8.9	22.6176	19.4579	21.6769	23.5736	25.779	15.622	33.373
9	22.7063	19.5424	21.7619	23.6657	25.881	15.683	33.5821
9.1	22.794	19.6239	21.8477	23.7557	25.9708	15.7472	33.7723
9.2	22.8819	19.7061	21.9326	23.8476	26.0709	15.797	33.9279
9.3	22.9709	19.793	22.0176	23.9402	26.1793	15.8487	34.1358
9.4	23.0591	19.8803	22.1027	24.0328	26.2795	15.9004	34.3369
9.5	23.1469	19.9545	22.1859	24.1257	26.3884	15.9607	34.5347
9.6	23.2357	20.0326	22.269	24.2161	26.4892	16.0269	34.7252
9.7	23.3266	20.1022	22.3523	24.3082	26.5948	16.0861	34.9064
9.8	23.4172	20.1769	22.4368	24.4003	26.7009	16.1487	35.1047
9.9	23.5059	20.2556	22.5223	24.4936	26.8081	16.2113	35.2891
10	23.5956	20.3313	22.6054	24.5882	26.9092	16.2611	35.4535
10.1	23.686	20.4081	22.6886	24.6804	27.0128	16.3136	35.6575
10.2	23.7756	20.4887	22.7745	24.7715	27.1202	16.3693	35.8631
10.3	23.8658	20.5734	22.8579	24.8651	27.2234	16.4133	36.0387
10.4	23.9535	20.6518	22.9432	24.9595	27.3215	16.4572	36.2396
10.5	24.0437	20.7294	23.029	25.0529	27.4255	16.5091	36.4415
10.6	24.1329	20.8086	23.1124	25.1451	27.5216	16.5638	36.6432
10.7	24.2203	20.8855	23.1973	25.2366	27.6193	16.6212	36.8331
10.8	24.3075	20.9715	23.2821	25.3301	27.721	16.6716	37.0168
10.9	24.3952	21.0505	23.3659	25.4236	27.8295	16.7298	37.199
11	24.4831	21.1278	23.4496	25.5181	27.9258	16.7835	37.3818
11.1	24.5725	21.2039	23.5326	25.6135	28.0251	16.8316	37.5643
11.2	24.6617	21.28	23.6157	25.7062	28.1246	16.8856	37.7875
11.3	24.7516	21.3597	23.6991	25.8	28.2294	16.9355	38.0047
11.4	24.8391	21.4382	23.7836	25.8945	28.3409	16.9803	38.221
11.5	24.9273	21.5186	23.8684	25.9869	28.4454	17.0249	38.4183
11.6	25.014	21.5928	23.9544	26.0787	28.5556	17.0725	38.6166
11.7	25.1048	21.6652	24.0398	26.1711	28.6562	17.1143	38.8296
11.8	25.1922	21.7459	24.1252	26.2632	28.7575	17.1617	39.0327
11.9	25.2797	21.8304	24.2089	26.3562	28.8537	17.2106	39.2557
12	25.3681	21.9084	24.2928	26.4489	28.9619	17.2674	39.4383
12.1	25.4565	21.9849	24.3783	26.5416	29.0698	17.3358	39.6498
12.2	25.5458	22.059	24.4595	26.6363	29.1782	17.4009	39.8637
12.3	25.6347	22.1274	24.5412	26.73	29.2819	17.4518	40.0727
12.4	25.7233	22.2058	24.6279	26.8249	29.3862	17.5074	40.2683
12.5	25.8108	22.2889	24.7111	26.9216	29.4915	17.5637	40.4698
12.6	25.8996	22.3555	24.797	27.0177	29.596	17.6078	40.6783
12.7	25.988	22.4404	24.8802	27.1096	29.7049	17.6751	40.8807
12.8	26.076	22.5141	24.9637	27.2033	29.798	17.7232	41.093
12.9	26.1627	22.5967	25.0485	27.2957	29.8986	17.768	41.3069
13	26.2529	22.6815	25.1305	27.3896	30.0005	17.8033	41.4969
13.1	26.3417	22.7648	25.2152	27.4853	30.1045	17.8542	41.6877
13.2	26.4321	22.8393	25.3013	27.5803	30.2136	17.9051	41.901
13.3	26.522	22.9136	25.3857	27.6724	30.3057	17.9597	42.1205
13.4	26.6095	22.9922	25.4674	27.7654	30.408	18.023	42.3303
13.5	26.6965	23.076	25.5493	27.8591	30.5205	18.087	42.5609
13.6	26.7843	23.1481	25.6314	27.9537	30.6214	18.15	42.7608
13.7	26.8702	23.224	25.7145	28.0475	30.7275	18.1847	42.9366
13.8	26.9573	23.3035	25.8003	28.1413	30.8388	18.2414	43.1124
13.9	27.0434	23.3789	25.8832	28.2329	30.9502	18.2882	43.3017
14	27.1331	23.4535	25.9657	28.3258	31.0555	18.3384	43.5136
14.1	27.2238	23.5357	26.0489	28.4193	31.1697	18.384	43.7041
14.2	27.311	23.6151	26.1352	28.5124	31.2734	18.4357	43.9049
14.3	27.4006	23.6878	26.2198	28.6076	31.3785	18.4893	44.1141
14.4	27.4889	23.7682	26.3025	28.7	31.4902	18.5418	44.3076
14.5	27.5777	23.8416	26.3845	28.7947	31.5958	18.5817	44.4992
14.6	27.6639	23.9141	26.4678	28.8877	31.7	18.6311	44.6963
14.7	27.7538	23.99	26.55	28.9796	31.8114	18.6733	44.8821
14.8	27.8435	24.0656	26.6346	29.0745	31.9236	18.7156	45.0681
14.9	27.9317	24.1333	26.7178	29.1689	32.0381	18.7579	45.3048
15	28.0191	24.209	26.8015	29.2599	32.1487	18.8022	45.5065
15.1	28.1079	24.2855	26.8859	29.3539	32.253	18.8506	45.708
15.2	28.1993	24.3509	26.969	29.4472	32.3668	18.8848	45.9095
15.3	28.2877	24.4316	27.0521	29.5396	32.4726	18.9271	46.1127
15.4	28.375	24.506	27.1357	29.6326	32.5871	18.9653	46.3228
15.5	28.4607	24.5745	27.2194	29.7251	32.6949	19.0113	46.5283
15.6	28.5474	24.6486	27.3044	29.8184	32.8031	19.0595	46.7303
15.7	28.6347	24.7295	27.3871	29.9148	32.9151	19.1082	46.9322
15.8	28.7237	24.8077	27.4712	30.0098	33.0186	19.1473	47.1341
15.9	28.8139	24.8883	27.5544	30.1033	33.1256	19.1935	47.3356
16	28.9027	24.963	27.6367	30.1956	33.2308	19.2503	47.5212
16.1	28.9897	25.0412	27.7179	30.2856	33.3391	19.3018	47.7227
16.2	29.0779	25.1183	27.7998	30.3784	33.4451	19.3354	47.9407
16.3	29.1666	25.1947	27.8834	30.4735	33.5505	19.3925	48.143
16.4	29.2554	25.2722	27.966	30.5684	33.6508	19.4553	48.3542
16.5	29.3436	25.3454	28.0487	30.6615	33.7504	19.4975	48.5754
16.6	29.4334	25.4202	28.1313	30.7547	33.8642	19.5583	48.7762
16.7	29.5193	25.4952	28.216	30.8473	33.9766	19.5928	48.9763
16.8	29.6077	25.5669	28.2989	30.9407	34.0833	19.6355	49.1759
16.9	29.6967	25.6415	28.3838	31.0374	34.1895	19.6814	49.3885
17	29.7851	25.7167	28.4668	31.1323	34.2947	19.7287	49.5867
17.1	29.8717	25.7916	28.5527	31.2261	34.3998	19.7808	49.7753
17.2	29.9598	25.8666	28.6375	31.3232	34.504	19.8331	49.9749
17.3	30.0479	25.9416	28.7206	31.4162	34.6102	19.8834	50.1759
17.4	30.1382	26.0167	28.8018	31.5097	34.7153	19.927	50.3753
17.5	30.2264	26.0899	28.8852	31.6063	34.8186	19.9648	50.5754
17.6	30.3152	26.1665	28.9647	31.7012	34.9215	20.0054	50.7751
17.7	30.4032	26.237	29.047	31.7951	35.0244	20.0504	50.9747
17.8	30.4942	26.3111	29.129	31.8912	35.1274	20.0993	51.1744
17.9	30.5819	26.3855	29.2123	31.9848	35.2404	20.1432	51.374
18	30.6709	26.4615	29.2978	32.0791	35.3474	20.1757	51.5744
18.1	30.7585	26.5295	29.38	32.1733	35.4553	20.2158	51.7752
18.2	30.8459	26.6056	29.4626	32.2696	35.5589	20.2534	51.9776
18.3	30.9349	26.6807	29.5448	32.3662	35.6665	20.2898	52.2074
18.4	31.0226	26.7578	29.6282	32.4627	35.7696	20.3312	52.4392
18.5	31.1108	26.8348	29.7113	32.5593	35.8832	20.3803	52.6711
18.6	31.2007	26.9154	29.7938	32.6533	36.0034	20.4335	52.903
18.7	31.2903	26.9904	29.878	32.7485	36.114	20.4835	53.1342
18.8	31.3775	27.065	29.9593	32.8443	36.2241	20.5282	53.3654
18.9	31.4686	27.1411	30.0423	32.9334	36.3336	20.5641	53.5966
19	31.5574	27.2142	30.1254	33.0272	36.4434	20.6025	53.8275
19.1	31.645	27.2876	30.2111	33.1215	36.5556	20.6486	54.0129
19.2	31.7334	27.3615	30.2959	33.2164	36.6718	20.6821	54.1893
19.3	31.8227	27.4313	30.3806	33.3101	36.7833	20.7181	54.3658
19.4	31.9098	27.5081	30.4643	33.403	36.8889	20.7681	54.563
19.5	31.9973	27.5822	30.5466	33.4988	36.998	20.8203	54.7355
19.6	32.086	27.6563	30.6299	33.5946	37.1135	20.8725	54.9588
19.7	32.1776	27.7276	30.7122	33.6858	37.2262	20.9294	55.1907
19.8	32.2657	27.8003	30.7948	33.7803	37.3291	20.981	55.379
19.9	32.3555	27.8702	30.8775	33.8752	37.4417	21.0283	55.5674
20	32.4447	27.9502	30.9617	33.9683	37.5541	21.0671	55.7557
20.1	32.5325	28.0262	31.0439	34.0639	37.6597	21.1035	55.9605
20.2	32.6199	28.0951	31.1251	34.1567	37.7656	21.1527	56.1768
20.3	32.709	28.1645	31.2094	34.253	37.8699	21.2039	56.3932
20.4	32.7991	28.2358	31.2912	34.3468	37.9796	21.2545	56.6096
20.5	32.8889	28.31	31.3734	34.4421	38.0917	21.2993	56.8444
20.6	32.9777	28.3843	31.4576	34.5375	38.1989	21.3449	57.087
20.7	33.0671	28.4605	31.5438	34.6316	38.3084	21.3915	57.3014
20.8	33.156	28.5371	31.6279	34.726	38.4184	21.4399	57.4986
20.9	33.2428	28.6098	31.7099	34.8193	38.5264	21.4913	57.6918
21	33.333	28.6819	31.7929	34.9131	38.6332	21.5366	57.9035
21.1	33.4215	28.7536	31.8742	35.0064	38.7396	21.585	58.1218
21.2	33.5082	28.8251	31.9587	35.1036	38.8461	21.6391	58.3352
21.3	33.5994	28.9003	32.0448	35.1985	38.9526	21.6924	58.5333
21.4	33.6867	28.9702	32.1294	35.2922	39.0635	21.7299	58.7314
21.5	33.7746	29.0447	32.2093	35.3841	39.1724	21.7779	58.9289
21.6	33.8631	29.113	32.2909	35.4784	39.2817	21.812	59.1259
21.7	33.952	29.1813	32.3768	35.5716	39.3896	21.8705	59.3393
21.8	34.0403	29.2502	32.4586	35.6652	39.4865	21.9086	59.5574
21.9	34.1301	29.3181	32.5404	35.7586	39.5897	21.9534	59.7677
22	34.2188	29.3904	32.6225	35.8518	39.7014	22.0047	59.9576
22.1	34.3072	29.4616	32.7047	35.9452	39.8155	22.0532	60.1694
22.2	34.3965	29.5353	32.7888	36.0394	39.9276	22.0903	60.3817
22.3	34.4835	29.6055	32.8711	36.1321	40.0386	22.127	60.5941
22.4	34.5735	29.6782	32.9523	36.2264	40.15	22.1494	60.8064
22.5	34.6607	29.7557	33.0326	36.3188	40.2549	22.2003	61.0184
22.6	34.748	29.8285	33.1137	36.4122	40.3639	22.2518	61.23
22.7	34.8358	29.9062	33.1976	36.5097	40.4711	22.3002	61.4417
22.8	34.9252	29.9757	33.2789	36.6034	40.5776	22.332	61.6395
22.9	35.0129	30.0476	33.3623	36.6998	40.6915	22.3594	61.83
23	35.1006	30.1218	33.4448	36.7958	40.8054	22.3898	62.0202
23.1	35.1895	30.1961	33.5279	36.8899	40.9118	22.4318	62.2375
23.2	35.2795	30.2705	33.6089	36.9857	41.0279	22.4851	62.454
23.3	35.3693	30.3457	33.6903	37.0795	41.1378	22.5292	62.6499
23.4	35.4566	30.421	33.7721	37.1726	41.2482	22.5733	62.8456
23.5	35.5457	30.4944	33.8562	37.2664	41.3554	22.6117	63.0411
23.6	35.6341	30.5662	33.9382	37.3615	41.4665	22.6548	63.2618
23.7	35.7226	30.638	34.0231	37.4538	41.5817	22.688	63.4842
23.8	35.8116	30.7096	34.1067	37.5501	41.6926	22.7211	63.685
23.9	35.9006	30.7814	34.1901	37.6454	41.8084	22.758	63.8851
24	35.9894	30.8454	34.2725	37.7398	41.9168	22.796	64.0978
24.1	36.0782	30.9244	34.3555	37.8361	42.0166	22.8347	64.308
24.2	36.169	30.9891	34.4402	37.9339	42.1319	22.875	64.5055
24.3	36.2591	31.0667	34.5244	38.0282	42.2417	22.9324	64.7026
24.4	36.3463	31.1407	34.6085	38.1229	42.3498	22.9654	64.8999
24.5	36.4343	31.216	34.69	38.2172	42.4504	22.9986	65.0979
24.6	36.5215	31.2844	34.7739	38.3101	42.5663	23.046	65.296
24.7	36.6106	31.3562	34.8586	38.4046	42.6768	23.0973	65.5093
24.8	36.6993	31.4307	34.9433	38.4999	42.7955	23.1433	65.7353
24.9	36.7868	31.5052	35.0244	38.5943	42.9039	23.1819	65.9613
25	36.8749	31.576	35.107	38.691	43.022	23.2208	66.1871
25.1	36.9624	31.652	35.1889	38.785	43.1291	23.2596	66.4128
25.2	37.0496	31.7271	35.2706	38.8781	43.2393	23.2903	66.6386
25.3	37.137	31.7949	35.3541	38.9755	43.3452	23.3362	66.8643
25.4	37.2239	31.8683	35.4366	39.0693	43.453	23.3799	67.09
25.5	37.3117	31.9417	35.5195	39.1648	43.5589	23.4293	67.3158
25.6	37.4015	32.0146	35.6024	39.2558	43.6708	23.4768	67.5415
25.7	37.4899	32.0856	35.6869	39.3453	43.7807	23.5244	67.7573
25.8	37.5768	32.1535	35.7716	39.4396	43.8954	23.5719	67.96
25.9	37.6677	32.2247	35.853	39.534	44.0086	23.6128	68.1736
26	37.7552	32.2924	35.9365	39.6299	44.1234	23.6603	68.4064
26.1	37.8443	32.3617	36.0186	39.723	44.2252	23.7077	68.6223
26.2	37.9325	32.4335	36.0995	39.8168	44.3294	23.7552	68.8379
26.3	38.0204	32.5053	36.1816	39.9093	44.4337	23.8027	69.0533
26.4	38.1084	32.5793	36.2638	40.0045	44.5435	23.8501	69.2686
26.5	38.1957	32.649	36.3458	40.0993	44.6518	23.8976	69.4837
26.6	38.2833	32.725	36.4293	40.1929	44.7632	23.9398	69.6943
26.7	38.3725	32.7958	36.5094	40.2859	44.8814	23.9714	69.896
26.8	38.4606	32.8703	36.5908	40.3802	44.9888	24.003	70.0976
26.9	38.5496	32.9457	36.6727	40.4743	45.1065	24.0346	70.2993
27	38.6399	33.0148	36.7563	40.57	45.2206	24.0662	70.5009
27.1	38.7304	33.0881	36.8401	40.6668	45.3396	24.0971	70.7025
27.2	38.8191	33.1596	36.9223	40.7615	45.4591	24.1281	70.904
27.3	38.91	33.2326	37.0036	40.8575	45.5609	24.161	71.1054
27.4	38.9994	33.3067	37.0844	40.9508	45.6596	24.1912	71.3068
27.5	39.0883	33.3785	37.1644	41.0458	45.7743	24.2324	71.5083
27.6	39.1763	33.4514	37.2467	41.1403	45.8838	24.2883	71.7097
27.7	39.2657	33.52	37.3294	41.2335	45.9909	24.357	71.9159
27.8	39.3543	33.5873	37.414	41.3293	46.1056	24.3883	72.1331
27.9	39.444	33.6601	37.4959	41.4242	46.2195	24.4195	72.3503
28	39.5338	33.7264	37.5764	41.5188	46.3239	24.4506	72.5711
28.1	39.6225	33.7974	37.6592	41.6113	46.4333	24.4829	72.7947
28.2	39.7112	33.8699	37.7428	41.7062	46.5478	24.5297	73.0347
28.3	39.799	33.9386	37.8266	41.8022	46.6585	24.5525	73.257
28.4	39.8878	34.0135	37.9082	41.8995	46.7622	24.5952	73.4642
28.5	39.9753	34.0847	37.9958	41.9946	46.873	24.6448	73.6834
28.6	40.0654	34.1572	38.0794	42.0904	46.9901	24.6945	73.9057
28.7	40.1539	34.2315	38.1607	42.1854	47.1073	24.7357	74.1249
28.8	40.2423	34.3009	38.2439	42.2779	47.22	24.7689	74.3343
28.9	40.3304	34.3703	38.3274	42.3725	47.3371	24.8045	74.5436
29	40.4193	34.4426	38.4102	42.4673	47.4566	24.8501	74.753
29.1	40.5092	34.5122	38.492	42.5621	47.5646	24.8959	74.9624
29.2	40.5989	34.5817	38.5761	42.656	47.6685	24.9415	75.1772
29.3	40.688	34.6556	38.6605	42.7504	47.7805	24.9871	75.3946
29.4	40.7786	34.7314	38.7421	42.8433	47.8924	25.0316	75.6116
29.5	40.8652	34.8037	38.8245	42.9368	48.0043	25.0679	75.8285
29.6	40.9533	34.8755	38.9072	43.0315	48.1162	25.1126	76.0309
29.7	41.0404	34.9473	38.99	43.1251	48.2282	25.1574	76.2243
29.8	41.1292	35.0179	39.0712	43.219	48.3412	25.2022	76.4257
29.9	41.2204	35.0908	39.1537	43.3137	48.4523	25.2469	76.635
30	41.3091	35.1626	39.2377	43.41	48.5657	25.285	76.8442

## Sheet: Fig2bData
Ct	y	y_lb95	y_lb50	y_ub50	y_ub95
0	5.88158	5.44062	5.7306	6.02955	6.3443
0.1	5.88158	5.44062	5.7306	6.02955	6.3443
0.2	5.88158	5.44062	5.7306	6.02955	6.3443
0.3	5.88158	5.44062	5.7306	6.02955	6.3443
0.4	5.88158	5.44062	5.7306	6.02955	6.3443
0.5	5.88158	5.44062	5.7306	6.02955	6.3443
0.6	5.88158	5.44062	5.7306	6.02955	6.3443
0.7	5.88158	5.44062	5.7306	6.02955	6.3443
0.8	5.88158	5.44062	5.7306	6.02955	6.3443
0.9	5.88158	5.44062	5.7306	6.02955	6.3443
1	5.88158	5.44062	5.7306	6.02955	6.3443
1.1	5.88158	5.44062	5.7306	6.02955	6.3443
1.2	5.88158	5.44062	5.7306	6.02955	6.3443
1.3	5.88158	5.44062	5.7306	6.02955	6.3443
1.4	5.88158	5.44062	5.7306	6.02955	6.3443
1.5	5.88158	5.44062	5.7306	6.02955	6.3443
1.6	5.88158	5.44062	5.7306	6.02955	6.3443
1.7	5.88158	5.44062	5.7306	6.02955	6.3443
1.8	5.88158	5.44062	5.7306	6.02955	6.3443
1.9	5.88158	5.44062	5.7306	6.02955	6.3443
2	5.88158	5.44062	5.7306	6.02955	6.3443
2.1	5.88158	5.44062	5.7306	6.02955	6.3443
2.2	5.88158	5.44062	5.7306	6.02955	6.3443
2.3	5.88158	5.44062	5.7306	6.02955	6.3443
2.4	5.88158	5.44062	5.7306	6.02955	6.3443
2.5	5.88158	5.44062	5.7306	6.02955	6.3443
2.6	5.88158	5.44062	5.7306	6.02955	6.3443
2.7	5.88158	5.44062	5.7306	6.02955	6.3443
2.8	5.88158	5.44062	5.7306	6.02955	6.3443
2.9	5.88158	5.44062	5.7306	6.02955	6.3443
3	5.88158	5.44062	5.7306	6.02955	6.3443
3.1	5.88158	5.44062	5.7306	6.02955	6.3443
3.2	5.88158	5.44062	5.7306	6.02955	6.3443
3.3	5.88158	5.44062	5.7306	6.02955	6.3443
3.4	5.88158	5.44062	5.7306	6.02955	6.3443
3.5	5.88158	5.44062	5.7306	6.02955	6.3443
3.6	5.88158	5.44062	5.7306	6.02955	6.3443
3.7	5.88158	5.44062	5.7306	6.02955	6.3443
3.8	5.88158	5.44062	5.7306	6.02955	6.3443
3.9	5.88158	5.44062	5.7306	6.02955	6.3443
4	5.88158	5.44062	5.7306	6.02955	6.3443
4.1	5.88158	5.44062	5.7306	6.02955	6.3443
4.2	5.88158	5.44062	5.7306	6.02955	6.3443
4.3	5.88158	5.44062	5.7306	6.02955	6.3443
4.4	5.88158	5.44062	5.7306	6.02955	6.3443
4.5	5.88158	5.44062	5.7306	6.02955	6.3443
4.6	5.88158	5.44062	5.7306	6.02955	6.3443
4.7	5.88158	5.44062	5.7306	6.02955	6.3443
4.8	5.88158	5.44062	5.7306	6.02955	6.3443
4.9	5.88158	5.44062	5.7306	6.02955	6.3443
5	5.88158	5.44062	5.7306	6.02955	6.3443
5.1	5.88158	5.44062	5.7306	6.02955	6.3443
5.2	5.88158	5.44062	5.7306	6.02955	6.3443
5.3	5.88158	5.44062	5.7306	6.02955	6.3443
5.4	5.88158	5.44062	5.7306	6.02955	6.3443
5.5	5.88158	5.44062	5.7306	6.02955	6.3443
5.6	5.88158	5.44062	5.7306	6.02955	6.3443
5.7	5.88158	5.44062	5.7306	6.02955	6.3443
5.8	5.88158	5.44062	5.7306	6.02955	6.3443
5.9	5.88158	5.44062	5.7306	6.02955	6.3443
6	5.88158	5.44062	5.7306	6.02955	6.3443
6.1	5.88158	5.44062	5.7306	6.02955	6.3443
6.2	5.88158	5.44062	5.7306	6.02955	6.3443
6.3	5.88158	5.44062	5.7306	6.02955	6.3443
6.4	5.88158	5.44062	5.7306	6.02955	6.3443
6.5	5.88158	5.44062	5.7306	6.02955	6.3443
6.6	5.88158	5.44062	5.7306	6.02955	6.3443
6.7	5.88158	5.44062	5.7306	6.02955	6.3443
6.8	5.88158	5.44062	5.7306	6.02955	6.3443
6.9	5.88158	5.44062	5.7306	6.02955	6.3443
7	5.88158	5.44062	5.7306	6.02955	6.3443
7.1	5.88158	5.44062	5.7306	6.02955	6.3443
7.2	5.88158	5.44062	5.7306	6.02955	6.3443
7.3	5.88158	5.44062	5.7306	6.02955	6.3443
7.4	5.88158	5.44062	5.7306	6.02955	6.3443
7.5	5.88158	5.44062	5.7306	6.02955	6.3443
7.6	5.88158	5.44062	5.7306	6.02955	6.3443
7.7	5.88158	5.44062	5.7306	6.02955	6.3443
7.8	5.88158	5.44062	5.7306	6.02953	6.3443
7.9	5.88158	5.44062	5.7306	6.02953	6.3443
8	5.88158	5.44062	5.7306	6.02953	6.34415
8.1	5.88158	5.44062	5.7306	6.02953	6.34415
8.2	5.88158	5.44062	5.7306	6.02953	6.34415
8.3	5.88158	5.44062	5.7306	6.02953	6.34415
8.4	5.88158	5.44062	5.7306	6.02953	6.34415
8.5	5.88158	5.44062	5.7306	6.02953	6.34415
8.6	5.88158	5.44062	5.7306	6.02953	6.34415
8.7	5.88158	5.44062	5.7306	6.02953	6.34407
8.8	5.88158	5.44062	5.7306	6.02953	6.34401
8.9	5.88158	5.44062	5.7306	6.02952	6.34401
9	5.88158	5.44062	5.7306	6.02952	6.34401
9.1	5.88158	5.44062	5.7306	6.02952	6.34401
9.2	5.88158	5.44062	5.7306	6.02952	6.34401
9.3	5.88158	5.44062	5.7306	6.02952	6.34397
9.4	5.88158	5.44062	5.7306	6.02952	6.34397
9.5	5.88158	5.44062	5.7306	6.02952	6.34397
9.6	5.88158	5.44062	5.7306	6.02952	6.34397
9.7	5.88158	5.44062	5.7306	6.02952	6.34397
9.8	5.88158	5.44062	5.7306	6.02952	6.34397
9.9	5.88158	5.44062	5.7306	6.02951	6.34397
10	5.88158	5.44062	5.7306	6.02951	6.34397
10.1	5.88158	5.44062	5.7306	6.02951	6.34397
10.2	5.88158	5.44062	5.7306	6.02951	6.34397
10.3	5.88158	5.44062	5.7306	6.02951	6.34397
10.4	5.88158	5.44062	5.7306	6.02951	6.34395
10.5	5.88158	5.44062	5.7306	6.02951	6.34395
10.6	5.88158	5.44062	5.7306	6.02951	6.34395
10.7	5.88158	5.44062	5.7306	6.02951	6.34395
10.8	5.88158	5.44062	5.7306	6.02951	6.34395
10.9	5.88158	5.44062	5.7306	6.02951	6.34395
11	5.88158	5.44062	5.7306	6.02951	6.34395
11.1	5.88158	5.44062	5.7306	6.02951	6.34379
11.2	5.88158	5.44062	5.7306	6.02951	6.34374
11.3	5.88158	5.44062	5.7306	6.02951	6.34374
11.4	5.88158	5.44062	5.7306	6.02951	6.34374
11.5	5.88158	5.44062	5.7306	6.02951	6.34373
11.6	5.88158	5.44062	5.7306	6.02951	6.34373
11.7	5.88157	5.44062	5.7306	6.02951	6.34355
11.8	5.88157	5.44062	5.7306	6.02951	6.34355
11.9	5.88157	5.44062	5.7306	6.02951	6.34355
12	5.88157	5.44062	5.7306	6.02951	6.34355
12.1	5.88157	5.44062	5.7306	6.02951	6.34348
12.2	5.88157	5.44062	5.7306	6.02951	6.34348
12.3	5.88157	5.44062	5.7306	6.0295	6.34345
12.4	5.88157	5.44062	5.7306	6.0295	6.34345
12.5	5.88157	5.44062	5.7306	6.0295	6.34343
12.6	5.88157	5.44062	5.7306	6.0295	6.34314
12.7	5.88157	5.44062	5.7306	6.0295	6.34314
12.8	5.88157	5.44062	5.7306	6.0295	6.34308
12.9	5.88156	5.44062	5.7306	6.0295	6.34308
13	5.88156	5.44062	5.7306	6.0295	6.34305
13.1	5.88156	5.44062	5.7306	6.02949	6.34305
13.2	5.88156	5.44062	5.7306	6.02944	6.34291
13.3	5.88155	5.44062	5.73059	6.02944	6.34289
13.4	5.88155	5.44062	5.73059	6.02944	6.34284
13.5	5.88155	5.44062	5.73059	6.02944	6.34253
13.6	5.88155	5.44062	5.73059	6.02944	6.34225
13.7	5.88155	5.44062	5.73059	6.02944	6.34214
13.8	5.88155	5.44062	5.73059	6.02944	6.34214
13.9	5.88155	5.44062	5.73059	6.02943	6.34189
14	5.88153	5.44062	5.73058	6.02942	6.34184
14.1	5.88153	5.44062	5.73058	6.0294	6.34163
14.2	5.88153	5.44062	5.73058	6.0294	6.34139
14.3	5.8815	5.44062	5.73058	6.02938	6.34128
14.4	5.8815	5.44062	5.73058	6.02936	6.34118
14.5	5.88146	5.44062	5.73058	6.02935	6.34118
14.6	5.88145	5.44062	5.73057	6.02931	6.34105
14.7	5.88145	5.44062	5.73057	6.02929	6.34088
14.8	5.88144	5.44053	5.73056	6.02922	6.34011
14.9	5.88144	5.44053	5.73055	6.02912	6.33991
15	5.88144	5.44053	5.73055	6.02909	6.33939
15.1	5.88143	5.44053	5.73053	6.02896	6.33889
15.2	5.88141	5.44053	5.73053	6.02891	6.33826
15.3	5.88134	5.44053	5.73051	6.0289	6.33798
15.4	5.88127	5.44053	5.73051	6.02888	6.33737
15.5	5.88127	5.44041	5.7305	6.02885	6.33699
15.6	5.88124	5.44041	5.73047	6.02876	6.33682
15.7	5.88119	5.44039	5.73044	6.02867	6.33653
15.8	5.88112	5.44033	5.73043	6.02863	6.33566
15.9	5.88112	5.44017	5.73042	6.02855	6.33514
16	5.88102	5.44013	5.73037	6.02849	6.33495
16.1	5.881	5.44006	5.73035	6.02839	6.33476
16.2	5.88095	5.43974	5.73028	6.02826	6.33432
16.3	5.88088	5.43963	5.73022	6.02815	6.33328
16.4	5.88081	5.43956	5.73014	6.0281	6.33284
16.5	5.88075	5.4394	5.73012	6.02788	6.33255
16.6	5.88065	5.43928	5.73005	6.02768	6.33238
16.7	5.88062	5.43895	5.72997	6.02747	6.33209
16.8	5.88052	5.43887	5.72992	6.0274	6.33151
16.9	5.8804	5.43845	5.72985	6.02718	6.33057
17	5.88021	5.43829	5.72969	6.02697	6.33039
17.1	5.88003	5.43811	5.72952	6.0268	6.3296
17.2	5.8799	5.4376	5.72942	6.02661	6.32875
17.3	5.87965	5.43711	5.72912	6.02632	6.32859
17.4	5.87947	5.43677	5.72896	6.02609	6.32785
17.5	5.87932	5.43648	5.72873	6.02589	6.32758
17.6	5.879	5.43569	5.72843	6.02565	6.32715
17.7	5.87889	5.43473	5.72815	6.02515	6.32669
17.8	5.87864	5.43345	5.72771	6.0248	6.32583
17.9	5.87845	5.43304	5.72737	6.02458	6.32539
18	5.87807	5.43122	5.72693	6.0243	6.32505
18.1	5.87779	5.42918	5.72663	6.02396	6.32435
18.2	5.87747	5.42703	5.72622	6.02364	6.32364
18.3	5.87715	5.42543	5.72577	6.02333	6.32328
18.4	5.87666	5.42291	5.72522	6.02289	6.32296
18.5	5.87623	5.41975	5.72474	6.02246	6.32225
18.6	5.87577	5.4171	5.72425	6.02197	6.32142
18.7	5.87519	5.41341	5.72333	6.02136	6.32054
18.8	5.8747	5.40981	5.7225	6.02079	6.31994
18.9	5.87376	5.40161	5.72148	6.02028	6.31922
19	5.87281	5.3956	5.72021	6.01944	6.31808
19.1	5.87197	5.38665	5.71893	6.01856	6.3175
19.2	5.87086	5.37291	5.71688	6.0177	6.31636
19.3	5.86952	5.35381	5.71509	6.01626	6.31557
19.4	5.86812	5.32583	5.7121	6.01498	6.31427
19.5	5.86602	5.27231	5.70888	6.01358	6.31307
19.6	5.86365	5.149	5.70515	6.01199	6.31202
19.7	5.86118	4.78173	5.70068	6.01034	6.30995
19.8	5.85771	4.1842	5.69516	6.0084	6.30714
19.9	5.85419	3.32168	5.68835	6.00572	6.30464
20	5.85021	2.1167	5.67988	6.00293	6.30099
20.1	5.84513	0.667313	5.66973	5.99964	6.29803
20.2	5.83874	0.0975977	5.65633	5.99631	6.2954
20.3	5.83133	0.00881812	5.63985	5.99246	6.29214
20.4	5.82353	0.000606286	5.62033	5.98711	6.28863
20.5	5.81436	2.71e-05	5.59756	5.98202	6.28453
20.6	5.80357	1.17e-06	5.56772	5.97542	6.28023
20.7	5.79156	3.75e-08	5.52328	5.96743	6.27686
20.8	5.7766	1.29e-09	5.45193	5.95939	6.27135
20.9	5.75773	3.02e-11	5.26713	5.95041	6.26584
21	5.73788	6.59e-13	4.26963	5.94134	6.26048
21.1	5.71363	1.53e-14	2.54694	5.92981	6.25289
21.2	5.68311	3.01e-16	1.02651	5.91831	6.24562
21.3	5.64589	5.73e-18	0.22948	5.90647	6.23889
21.4	5.59885	9.35e-20	0.0371679	5.89165	6.23168
21.5	5.5265	1.91e-21	0.00443812	5.87505	6.22165
21.6	5.36446	3.09e-23	0.000429283	5.85582	6.21024
21.7	4.27289	3.87e-25	3.53e-05	5.83318	6.20147
21.8	2.32257	5.45e-27	2.44e-06	5.8105	6.1938
21.9	0.906445	6.69e-29	1.42e-07	5.78353	6.18318
22	0.241041	9.14e-31	8.28e-09	5.75102	6.17443
22.1	0.0480705	1.05e-32	4.02e-10	5.71189	6.16522
22.2	0.00848973	9.33e-35	1.66e-11	5.66013	6.15532
22.3	0.0012515	1.05e-36	6.9e-13	5.59123	6.14515
22.4	0.000173036	9.96e-39	2.79e-14	5.47607	6.13544
22.5	2.25e-05	8.84e-41	1.1e-15	4.89444	6.12416
22.6	2.56e-06	8.19e-43	3.86e-17	2.83844	6.11212
22.7	2.72e-07	6.51e-45	1.26e-18	1.22225	6.09816
22.8	2.71e-08	5.22e-47	4.04e-20	0.422513	6.08525
22.9	2.53e-09	3.76e-49	1.38e-21	0.125881	6.07236
23	2.31e-10	2.97e-51	4.47e-23	0.0327505	6.05716
23.1	1.92e-11	1.58e-53	1.24e-24	0.00835657	6.04173
23.2	1.6e-12	9.46e-56	3.34e-26	0.00194378	6.02751
23.3	1.21e-13	5.72e-58	9.11e-28	0.000442242	6.00712
23.4	9.05e-15	3.47e-60	2.43e-29	9.62e-05	5.99237
23.5	6.22e-16	2.09e-62	5.7e-31	2.18e-05	5.97449
23.6	4.43e-17	1.28e-64	1.44e-32	4.57e-06	5.95241
23.7	3.04e-18	7.55e-67	3.56e-34	9.66e-07	5.92355
23.8	2.05e-19	3.75e-69	8.39e-36	1.93e-07	5.88815
23.9	1.25e-20	1.96e-71	1.88e-37	3.52e-08	5.85038
24	7.8e-22	8.63e-74	3.82e-39	6.88e-09	5.80779
24.1	4.48e-23	4.06e-76	7.47e-41	1.28e-09	5.76726
24.2	2.74e-24	1.63e-78	1.53e-42	2.06e-10	5.71266
24.3	1.73e-25	6.39e-81	3.5e-44	3.85e-11	5.6357
24.4	9.75e-27	2.73e-83	7.1e-46	7.35e-12	5.53087
24.5	5.64e-28	1.19e-85	1.41e-47	1.37e-12	5.00237
24.6	3.22e-29	5.45e-88	2.57e-49	2.59e-13	2.70574
24.7	1.9e-30	2.23e-90	5.13e-51	5.02e-14	1.07634
24.8	9.92e-32	1.02e-92	9.11e-53	9.23e-15	0.518677
24.9	4.98e-33	4.19e-95	1.89e-54	1.76e-15	0.272084
25	2.87e-34	1.46e-97	3.66e-56	3.22e-16	0.155415
25.1	1.63e-35	5.51e-100	6.23e-58	6.16e-17	0.0919052
25.2	8.32e-37	1.88e-102	1.16e-59	1.14e-17	0.0507887
25.3	4.46e-38	7e-105	2.09e-61	2.19e-18	0.0310305
25.4	2.36e-39	2.53e-107	3.5e-63	4.05e-19	0.0203585
25.5	1.34e-40	1.14e-109	5.5e-65	7.49e-20	0.0138873
25.6	7.38e-42	4.37e-112	8.27e-67	1.38e-20	0.00926834
25.7	4.14e-43	1.64e-114	1.42e-68	2.57e-21	0.00608036
25.8	2.22e-44	5.19e-117	2.41e-70	4.55e-22	0.00433695
25.9	1.18e-45	1.52e-119	4.05e-72	8.69e-23	0.00287329
26	6.4e-47	5.23e-122	6.91e-74	1.57e-23	0.00190694
26.1	3.38e-48	1.79e-124	1.12e-75	3.1e-24	0.00129339
26.2	1.86e-49	4.91e-127	1.78e-77	6.02e-25	0.000919789
26.3	9.62e-51	1.24e-129	2.76e-79	1.15e-25	0.000627343
26.4	4.68e-52	3.17e-132	4.47e-81	2.25e-26	0.00046367
26.5	2.46e-53	1.01e-134	7.16e-83	4.27e-27	0.000312603
26.6	1.33e-54	2.95e-137	1.12e-84	8.44e-28	0.000223975
26.7	6.75e-56	9.41e-140	1.79e-86	1.63e-28	0.00016514
26.8	3.53e-57	3.12e-142	2.61e-88	2.87e-29	0.000123799
26.9	1.88e-58	9.59e-145	3.77e-90	5.65e-30	9.38e-05
27	1.09e-59	1.99e-147	6.02e-92	1.12e-30	7.27e-05
27.1	5.94e-61	5.74e-150	9.78e-94	2.06e-31	5.58e-05
27.2	3.25e-62	1.12e-152	1.63e-95	4.07e-32	4.28e-05
27.3	1.74e-63	3.19e-155	2.57e-97	7.98e-33	3.18e-05
27.4	8.6e-65	6.21e-158	3.75e-99	1.68e-33	2.31e-05
27.5	4.57e-66	1.36e-160	5.39e-101	3.49e-34	1.81e-05
27.6	2.28e-67	2.46e-163	8.69e-103	7.49e-35	1.41e-05
27.7	1.16e-68	5.38e-166	1.42e-104	1.54e-35	1.13e-05
27.8	6.13e-70	1.27e-168	2.12e-106	3.4e-36	8.69e-06
27.9	3.34e-71	2.64e-171	3.08e-108	7.13e-37	6.8e-06
28	1.71e-72	5.89e-174	5.35e-110	1.51e-37	5.29e-06
28.1	8.79e-74	1.32e-176	7.39e-112	3.12e-38	4.18e-06
28.2	4.97e-75	2.76e-179	1.05e-113	6.68e-39	3.35e-06
28.3	2.42e-76	5.44e-182	1.65e-115	1.37e-39	2.61e-06
28.4	1.24e-77	1.05e-184	2.59e-117	2.8e-40	2.08e-06
28.5	6.8e-79	2.07e-187	4e-119	5.55e-41	1.66e-06
28.6	3.7e-80	4.43e-190	5.68e-121	1.21e-41	1.3e-06
28.7	1.9e-81	7.96e-193	8.29e-123	2.63e-42	1.04e-06
28.8	1.06e-82	1.73e-195	1.21e-124	5.42e-43	8.14e-07
28.9	5.42e-84	3.46e-198	1.78e-126	1.16e-43	6.26e-07
29	2.65e-85	6.9e-201	2.78e-128	2.52e-44	5.03e-07
29.1	1.33e-86	1.48e-203	3.97e-130	5.44e-45	4.09e-07
29.2	6.99e-88	3.44e-206	5.45e-132	1.27e-45	3.25e-07
29.3	3.49e-89	6.67e-209	7.87e-134	2.58e-46	2.59e-07
29.4	1.94e-90	1.13e-211	1.19e-135	5.38e-47	2.05e-07
29.5	9.82e-92	2.65e-214	1.66e-137	1.13e-47	1.6e-07
29.6	5.45e-93	5.17e-217	2.45e-139	2.56e-48	1.27e-07
29.7	2.74e-94	1.15e-219	3.57e-141	5.43e-49	1e-07
29.8	1.49e-95	2.53e-222	4.93e-143	1.19e-49	7.9e-08
29.9	8.59e-97	5.54e-225	7.56e-145	2.64e-50	6.24e-08
30	4.73e-98	1.18e-227	1.16e-146	5.88e-51	4.82e-08
30.1	2.54e-99	1.77e-230	1.64e-148	1.21e-51	3.78e-08
30.2	1.31e-100	2.52e-233	2.55e-150	2.65e-52	2.98e-08
30.3	6.86e-102	2.64e-236	3.92e-152	5.86e-53	2.35e-08
30.4	3.63e-103	5.43e-239	6.58e-154	1.3e-53	1.85e-08
30.5	2.02e-104	1.29e-241	1.07e-155	2.89e-54	1.45e-08
30.6	9.31e-106	2.58e-244	1.57e-157	6.4e-55	1.15e-08
30.7	4.92e-107	4.44e-247	2.62e-159	1.5e-55	9.07e-09
30.8	3.17e-108	5.73e-250	3.87e-161	3.21e-56	7.08e-09
30.9	1.81e-109	4.86e-253	5.18e-163	6.77e-57	5.53e-09
31	1.03e-110	9.92e-256	7.7e-165	1.46e-57	4.44e-09
31.1	5.31e-112	1.65e-258	1.09e-166	2.98e-58	3.53e-09
31.2	2.86e-113	3.03e-261	1.67e-168	6.7e-59	2.85e-09
31.3	1.63e-114	4.43e-264	2.26e-170	1.48e-59	2.25e-09
31.4	9.34e-116	1.05e-266	3.37e-172	3.41e-60	1.73e-09
31.5	4.89e-117	1.97e-269	5.21e-174	7.78e-61	1.35e-09
31.6	2.81e-118	3.46e-272	7.01e-176	1.88e-61	1.06e-09
31.7	1.67e-119	4.46e-275	9.69e-178	4.23e-62	8.41e-10
31.8	9.05e-121	4.26e-278	1.38e-179	9.8e-63	6.57e-10
31.9	4.74e-122	6.14e-281	2.11e-181	2.31e-63	5.14e-10
32	2.83e-123	7.61e-284	2.84e-183	5.02e-64	4.11e-10
32.1	1.74e-124	1.25e-286	4.27e-185	1.13e-64	3.25e-10
32.2	9.65e-126	2.6e-289	6.28e-187	2.36e-65	2.53e-10
32.3	4.69e-127	5.42e-292	9.11e-189	5.48e-66	1.99e-10
32.4	2.75e-128	8.43e-295	1.37e-190	1.25e-66	1.56e-10
32.5	1.6e-129	8.06e-298	2.18e-192	2.89e-67	1.22e-10
32.6	8.73e-131	1.15e-300	3.18e-194	6.66e-68	9.63e-11
32.7	4.75e-132	1.62e-303	4.77e-196	1.44e-68	7.65e-11
32.8	2.35e-133	2.46e-306	7.57e-198	3.29e-69	5.98e-11
32.9	1.36e-134	0	1.03e-199	7.64e-70	4.81e-11
33	7.4e-136	0	1.62e-201	1.7e-70	3.82e-11
33.1	3.75e-137	0	2.34e-203	3.73e-71	3.05e-11
33.2	2.1e-138	0	3.43e-205	8.48e-72	2.44e-11
33.3	1.2e-139	0	4.83e-207	1.82e-72	1.95e-11
33.4	6.1e-141	0	7.22e-209	4.05e-73	1.56e-11
33.5	3.36e-142	0	1.15e-210	8.81e-74	1.24e-11
33.6	1.94e-143	0	1.69e-212	2e-74	9.88e-12
33.7	1.07e-144	0	2.65e-214	4.82e-75	7.87e-12
33.8	6.05e-146	0	4e-216	1.06e-75	6.28e-12
33.9	3.51e-147	0	5.81e-218	2.36e-76	4.9e-12
34	1.93e-148	0	9.31e-220	5.56e-77	3.78e-12
34.1	1.15e-149	0	1.51e-221	1.25e-77	3.01e-12
34.2	6.59e-151	0	2.32e-223	2.81e-78	2.4e-12
34.3	3.54e-152	0	3.28e-225	6.54e-79	1.89e-12
34.4	1.94e-153	0	4.45e-227	1.44e-79	1.52e-12
34.5	1.16e-154	0	7.9e-229	3.31e-80	1.2e-12
34.6	6.66e-156	0	1.08e-230	7.87e-81	9.69e-13
34.7	3.66e-157	0	1.55e-232	1.82e-81	7.67e-13
34.8	2.02e-158	0	2.19e-234	4.33e-82	6.04e-13
34.9	1.09e-159	0	3.05e-236	9.69e-83	4.86e-13
35	6.04e-161	0	4.19e-238	2.15e-83	3.87e-13
35.1	3.38e-162	0	6.27e-240	4.75e-84	3.12e-13
35.2	1.79e-163	0	9.24e-242	1.03e-84	2.43e-13
35.3	9.52e-165	0	1.37e-243	2.33e-85	1.96e-13
35.4	5.98e-166	0	2.16e-245	5.27e-86	1.56e-13
35.5	3.41e-167	0	3.25e-247	1.15e-86	1.22e-13
35.6	1.95e-168	0	4.99e-249	2.41e-87	9.6e-14
35.7	1.14e-169	0	7.25e-251	5.4e-88	7.64e-14
35.8	6.57e-171	0	1.05e-252	1.24e-88	6.08e-14
35.9	3.92e-172	0	1.72e-254	2.78e-89	4.84e-14
36	2.23e-173	0	2.63e-256	5.97e-90	3.89e-14
36.1	1.26e-174	0	3.89e-258	1.26e-90	3.04e-14
36.2	7e-176	0	5.73e-260	2.81e-91	2.43e-14
36.3	4.22e-177	0	8.64e-262	6.26e-92	1.93e-14
36.4	2.36e-178	0	1.32e-263	1.45e-92	1.53e-14
36.5	1.31e-179	0	2.07e-265	3.2e-93	1.21e-14
36.6	7.35e-181	0	3e-267	6.81e-94	9.56e-15
36.7	4.09e-182	0	4.78e-269	1.52e-94	7.55e-15
36.8	2.23e-183	0	7.38e-271	3.48e-95	5.97e-15
36.9	1.25e-184	0	1.09e-272	7.77e-96	4.76e-15
37	7.69e-186	0	1.68e-274	1.81e-96	3.82e-15
37.1	4.22e-187	0	2.52e-276	4.13e-97	3.06e-15
37.2	2.29e-188	0	4.09e-278	8.6e-98	2.4e-15
37.3	1.34e-189	0	6.09e-280	1.97e-98	1.89e-15
37.4	7.71e-191	0	9.45e-282	4.27e-99	1.5e-15
37.5	4.51e-192	0	1.4e-283	1.02e-99	1.16e-15
37.6	2.34e-193	0	1.98e-285	2.26e-100	9.06e-16
37.7	1.43e-194	0	2.99e-287	5.05e-101	7.16e-16
37.8	7.89e-196	0	4.24e-289	1.12e-101	5.66e-16
37.9	4.27e-197	0	6.12e-291	2.61e-102	4.47e-16
38	2.35e-198	0	8.42e-293	5.8e-103	3.49e-16
38.1	1.41e-199	0	1.13e-294	1.34e-103	2.79e-16
38.2	8.02e-201	0	1.88e-296	3.06e-104	2.23e-16
38.3	5.11e-202	0	2.95e-298	7.23e-105	1.75e-16
38.4	3.1e-203	0	3.75e-300	1.66e-105	1.39e-16
38.5	1.88e-204	0	5.42e-302	3.8e-106	1.13e-16
38.6	1.03e-205	0	6.92e-304	9.26e-107	9.01e-17
38.7	5.83e-207	0	9.44e-306	2.2e-107	7.13e-17
38.8	3.47e-208	0	1.49e-307	5.01e-108	5.68e-17
38.9	2.02e-209	0	0	1.09e-108	4.49e-17
39	1.1e-210	0	0	2.56e-109	3.62e-17
39.1	6.05e-212	0	0	5.54e-110	2.9e-17
39.2	3.49e-213	0	0	1.26e-110	2.34e-17
39.3	2.2e-214	0	0	2.82e-111	1.88e-17
39.4	1.24e-215	0	0	6.48e-112	1.51e-17
39.5	6.65e-217	0	0	1.42e-112	1.2e-17
39.6	3.4e-218	0	0	3.25e-113	9.54e-18
39.7	1.89e-219	0	0	7.51e-114	7.54e-18
39.8	1.08e-220	0	0	1.63e-114	5.99e-18
39.9	6.42e-222	0	0	3.61e-115	4.77e-18
40	3.55e-223	0	0	8.02e-116	3.79e-18
40.1	1.89e-224	0	0	1.83e-116	3.01e-18
40.2	9.59e-226	0	0	4.25e-117	2.39e-18
40.3	5.43e-227	0	0	9.55e-118	1.89e-18
40.4	3.01e-228	0	0	2.35e-118	1.5e-18
40.5	1.65e-229	0	0	5.19e-119	1.19e-18
40.6	9.64e-231	0	0	1.17e-119	9.48e-19
40.7	5.45e-232	0	0	2.66e-120	7.52e-19
40.8	3.12e-233	0	0	6.27e-121	5.97e-19
40.9	1.88e-234	0	0	1.45e-121	4.58e-19
41	1.02e-235	0	0	3.01e-122	3.58e-19
41.1	6.06e-237	0	0	7.11e-123	2.87e-19
41.2	3.51e-238	0	0	1.65e-123	2.26e-19
41.3	2.1e-239	0	0	3.67e-124	1.77e-19
41.4	1.3e-240	0	0	8.29e-125	1.39e-19
41.5	6.56e-242	0	0	1.86e-125	1.12e-19
41.6	3.74e-243	0	0	4.29e-126	9.07e-20
41.7	2.14e-244	0	0	9.37e-127	7.34e-20
41.8	1.32e-245	0	0	2.04e-127	5.92e-20
41.9	7.96e-247	0	0	4.44e-128	4.7e-20
42	4.65e-248	0	0	9.91e-129	3.71e-20
42.1	2.75e-249	0	0	2.17e-129	2.95e-20
42.2	1.67e-250	0	0	4.93e-130	2.35e-20
42.3	9.88e-252	0	0	1.12e-130	1.87e-20
42.4	5.64e-253	0	0	2.56e-131	1.48e-20
42.5	3.09e-254	0	0	5.6e-132	1.2e-20
42.6	1.64e-255	0	0	1.25e-132	9.76e-21
42.7	9.36e-257	0	0	2.96e-133	7.94e-21
42.8	5.25e-258	0	0	6.89e-134	6.4e-21
42.9	2.81e-259	0	0	1.52e-134	5.14e-21
43	1.72e-260	0	0	3.48e-135	4.14e-21
43.1	9.48e-262	0	0	8.16e-136	3.33e-21
43.2	5.4e-263	0	0	1.81e-136	2.68e-21
43.3	3.07e-264	0	0	4.17e-137	2.15e-21
43.4	1.88e-265	0	0	9.26e-138	1.73e-21
43.5	9.6e-267	0	0	1.89e-138	1.39e-21
43.6	5.6e-268	0	0	4.26e-139	1.1e-21
43.7	3.04e-269	0	0	9.77e-140	8.77e-22
43.8	1.7e-270	0	0	2.27e-140	7.02e-22
43.9	9.96e-272	0	0	5.1e-141	5.66e-22
44	5.82e-273	0	0	1.15e-141	4.4e-22
44.1	3.27e-274	0	0	2.67e-142	3.49e-22
44.2	1.9e-275	0	0	5.99e-143	2.81e-22
44.3	1.13e-276	0	0	1.36e-143	2.26e-22
44.4	6.92e-278	0	0	3.02e-144	1.83e-22
44.5	3.97e-279	0	0	6.84e-145	1.47e-22
44.6	2.08e-280	0	0	1.53e-145	1.19e-22
44.7	1.32e-281	0	0	3.44e-146	9.57e-23
44.8	7.95e-283	0	0	7.87e-147	7.7e-23
44.9	5.16e-284	0	0	1.78e-147	6.23e-23
45	3.04e-285	0	0	3.97e-148	5.02e-23

## Sheet: Fig2cData
t_inf	cat
6.76043	>0
6.1944	>0
11.8607	>0
5.26896	>0
6.04891	>0
17.5833	>0
0.517032	>0
5.36528	>0
6.3452	>0
4.54209	>0
9.0754	>0
6.38802	>0
7.32196	>0
5.42441	>0
15.0258	>0
5.11807	>0
5.04152	>0
18.3324	>0
2.58204	>0
5.47701	>0
2.20704	>0
3.50795	>0
13.2463	>0
8.73349	>0
11.2625	>0
2.90183	>0
2.15797	>0
9.26377	>0
10.4067	>0
5.60934	>0
13.3105	>0
13.5701	>0
5.19793	>0
12.1426	>0
3.82353	>0
5.76603	>0
12.2174	>0
4.63041	>0
7.02164	>0
5.94543	>0
7.67463	>0
21.3363	>0
3.15948	>0
8.97763	>0
7.81015	>0
4.35184	>0
5.44411	>0
3.7219	>0
5.62227	>0
5.00526	>0
4.99694	>0
4.59022	>0
18.7554	>0
7.0677	>0
3.17094	>0
6.53257	>0
4.70483	>0
10.0981	>0
4.62311	>0
1.69068	>0
7.96529	>0
10.1378	>0
16.8794	>0
6.52349	>0
16.8474	>0
11.5196	>0
2.05198	>0
1.74887	>0
12.5195	>0
5.76385	>0
6.95505	>0
9.20535	>0
11.9296	>0
4.46779	>0
11.5076	>0
4.37058	>0
8.37693	>0
10.7353	>0
22.7264	>0
13.9065	>0
6.64864	>0
7.40721	>0
16.7757	>0
4.92133	>0
1.81871	>0
7.73025	>0
6.14572	>0
19.9042	>0
7.6142	>0
2.88048	>0
7.02863	>0
10.0801	>0
14.2994	>0
10.5585	>0
0.509242	>0
20.947	>0
6.84194	>0
8.89988	>0
0.759159	>0
9.78283	>0
0.917875	>0
3.36007	>0
1.79976	>0
4.89868	>0
9.17532	>0
3.74149	>0
7.0941	>0
5.66773	>0
14.1911	>0
5.14385	>0
7.47006	>0
7.46197	>0
8.5033	>0
5.37916	>0
11.2412	>0
12.7078	>0
2.57672	>0
2.2949	>0
15.7357	>0
11.4535	>0
2.03785	>0
3.58957	>0
6.56215	>0
1.01277	>0
7.55754	>0
12.9507	>0
18.6453	>0
2.70999	>0
4.95451	>0
9.13074	>0
18.1254	>0
11.2293	>0
10.5175	>0
7.67851	>0
7.33004	>0
7.34139	>0
9.50094	>0
11.894	>0
17.4626	>0
8.22908	>0
4.1013	>0
29.7803	>0
10.9008	>0
6.58598	>0
8.15105	>0
3.78472	>0
3.42391	>0
5.89999	>0
9.66567	>0
16.5609	>0
8.72716	>0
7.51513	>0
9.68223	>0
5.11644	>0
3.73249	>0
10.0783	>0
4.41318	>0
15.7241	>0
3.11742	>0
2.41096	>0
4.40072	>0
6.0272	>0
9.72451	>0
19.2747	>0
14.891	>0
26.7353	>0
4.44671	>0
13.9167	>0
22.3635	>0
22.1845	>0
8.57766	>0
11.5899	>0
5.20764	>0
6.14665	>0
6.71866	>0
5.22873	>0
12.4652	>0
2.78087	>0
11.5672	>0
13.7106	>0
4.69004	>0
6.78428	>0
2.82609	>0
9.77779	>0
4.17597	>0
5.81224	>0
6.13309	>0
13.4461	>0
10.8633	>0
4.24578	>0
2.88791	>0
11.8671	>0
2.82603	>0
1.47264	>0
8.29535	>0
0.159399	>0
4.61261	>0
7.20011	>0
26.702	>0
10.1552	>0
15.6908	>0
0.190469	>0
5.14213	>0
3.75629	>0
8.65291	>0
4.58499	>0
6.55148	>0
4.2648	>0
19.2549	>0
10.0169	>0
16.3983	>0
8.82589	>0
4.72509	>0
11.4836	>0
3.88629	>0
6.07907	>0
5.29711	>0
5.77392	>0
6.87155	>0
9.57651	>0
3.24364	>0
6.12978	>0
10.9996	>0
15.3954	>0
11.4557	>0
3.6067	>0
22.8211	>0
1.69884	>0
10.6179	>0
7.80083	>0
14.8959	>0
12.0997	>0
0.708088	>0
6.13159	>0
6.71127	>0
13.7209	>0
3.73964	>0
7.79593	>0
3.65493	>0
4.07198	>0
2.93933	>0
5.21769	>0
3.43008	>0
15.2329	>0
10.3747	>0
14.3889	>0
0.915575	>0
6.45585	>0
16.0011	>0
4.31004	>0
9.00313	>0
4.37807	>0
21.132	>0
4.44087	>0
16.4486	>0
8.96983	>0
2.95165	>0
4.42428	>0
5.04608	>0
7.45746	>0
4.73264	>0
8.26307	>0
9.84112	>0
3.54728	>0
7.28244	>0
19.7676	>0
4.30407	>0
9.37939	>0
8.71767	>0
5.89604	>0
8.08357	>0
4.32644	>0
7.01156	>0
4.30689	>0
5.55136	>0
17.1475	>0
9.30081	>0
12.1605	>0
7.90991	>0
14.6647	>0
5.20881	>0
11.9505	>0
12.4992	>0
1.38293	>0
5.22866	>0
5.13267	>0
2.7528	>0
0.877204	>0
16.4812	>0
5.34349	>0
29.9397	>0
9.2103	>0
8.44127	>0
4.95133	>0
12.1016	>0
5.05624	>0
5.71076	>0
10.9401	>0
12.7699	>0
12.8476	>0
3.21522	>0
5.6233	>0
11.6595	>0
6.31814	>0
18.7073	>0
8.18451	>0
1.71467	>0
6.11229	>0
12.8196	>0
14.7033	>0
4.35478	>0
7.49339	>0
5.16365	>0
10.6467	>0
4.33689	>0
3.50913	>0
5.42488	>0
3.76282	>0
12.6896	>0
10.8661	>0
8.81216	>0
12.1818	>0
16.1105	>0
5.3269	>0
2.27583	>0
16.7882	>0
7.80441	>0
5.94092	>0
10.8213	>0
0.640484	>0
4.26844	>0
6.28759	>0
7.8829	>0
5.2579	>0
6.77942	>0
15.2705	>0
13.7366	>0
9.70431	>0
12.9147	>0
4.53544	>0
5.44737	>0
2.76409	>0
5.46172	>0
9.73738	>0
8.17684	>0
3.81723	>0
3.18907	>0
16.5066	>0
7.37485	>0
1.63806	>0
14.1851	>0
4.68057	>0
6.12633	>0
8.10866	>0
6.99356	>0
4.47082	>0
5.19112	>0
11.4054	>0
11.9734	>0
5.88912	>0
8.736	>0
11.3928	>0
4.2394	>0
6.63522	>0
7.77726	>0
4.49467	>0
8.33656	>0
7.00697	>0
5.2751	>0
6.47361	>0
1.76678	>0
8.86787	>0
3.17028	>0
3.8761	>0
7.98156	>0
2.87352	>0
9.1105	>0
8.09614	>0
8.21561	>0
3.12279	>0
9.04495	>0
11.2576	>0
4.45335	>0
23.6682	>0
12.0132	>0
8.1212	>0
4.91595	>0
5.4878	>0
23.6936	>0
7.15754	>0
7.0719	>0
7.1628	>0
3.85783	>0
16.7265	>0
7.88815	>0
2.26248	>0
10.5024	>0
6.10902	>0
31.1231	>0
4.79697	>0
2.18651	>0
6.73733	>0
5.8518	>0
5.68914	>0
4.88774	>0
14.3709	>0
9.6116	>0
5.93959	>0
6.54831	>0
2.23178	>0
6.37878	>0
6.52648	>0
8.48444	>0
11.1498	>0
0.807112	>0
4.69766	>0
4.21027	>0
8.40849	>0
17.56	>0
1.93356	>0
13.0775	>0
6.70398	>0
8.63624	>0
2.78767	>0
8.25967	>0
2.76181	>0
5.46871	>0
1.61331	>0
3.59564	>0
4.85088	>0
4.16559	>0
9.0413	>0
6.76023	>0
3.46067	>0
7.47676	>0
10.8224	>0
8.42327	>0
7.67132	>0
2.60959	>0
11.1763	>0
4.33372	>0
0.860159	>0
10.4953	>0
3.16109	>0
2.60441	>0
3.68157	>0
4.23739	>0
4.47045	>0
9.55456	>0
1.93022	>0
5.37325	>0
13.3532	>0
3.79489	>0
2.88055	>0
6.46939	>0
5.16491	>0
4.75088	>0
6.14012	>0
10.6495	>0
4.20505	>0
9.51631	>0
3.00835	>0
2.8531	>0
2.54127	>0
8.37533	>0
4.45112	>0
6.9966	>0
12.6135	>0
1.70622	>0
16.2488	>0
7.78072	>0
4.95725	>0
5.75458	>0
8.06737	>0
12.5764	>0
5.4826	>0
10.2768	>0
5.35733	>0
7.94373	>0
11.2467	>0
8.45327	>0
10.3931	>0
11.8867	>0
6.64243	>0
7.21284	>0
15.1748	>0
7.39095	>0
16.7765	>0
5.21084	>0
2.57698	>0
1.12837	>0
11.6303	>0
12.0504	>0
8.50113	>0
6.19678	>0
24.9134	>0
16.5953	>0
2.50037	>0
10.2329	>0
3.88167	>0
3.23137	>0
18.1994	>0
18.2306	>0
3.72652	>0
1.09118	>0
6.94415	>0
5.54014	>0
10.7551	>0
1.80238	>0
5.30096	>0
3.80432	>0
6.30228	>0
4.87601	>0
3.56347	>0
7.1193	>0
4.14799	>0
7.73894	>0
1.63282	>0
3.75779	>0
11.4868	>0
2.1857	>0
6.97363	>0
1.57534	>0
17.9931	>0
4.45304	>0
2.09854	>0
6.18974	>0
10.4804	>0
6.84994	>0
12.2333	>0
5.20641	>0
9.40988	>0
1.16063	>0
3.23842	>0
2.9495	>0
4.89555	>0
9.75563	>0
7.80572	>0
4.97106	>0
6.13231	>0
5.77113	>0
4.88211	>0
5.96687	>0
1.09961	>0
8.14715	>0
6.19128	>0
6.22058	>0
0.695803	>0
9.35173	>0
3.92247	>0
24.1035	>0
2.8836	>0
7.85132	>0
12.3634	>0
8.79909	>0
7.854	>0
9.71121	>0
7.93865	>0
11.8194	>0
14.1586	>0
5.57533	>0
5.80848	>0
14.7145	>0
6.56191	>0
2.19253	>0
6.61567	>0
10.6044	>0
6.58609	>0
1.65171	>0
19.781	>0
11.0751	>0
5.57445	>0
4.45674	>0
8.12097	>0
4.58183	>0
8.6854	>0
9.97996	>0
11.0248	>0
7.20839	>0
8.52297	>0
10.8313	>0
4.21615	>0
2.61357	>0
11.311	>0
12.5607	>0
5.55155	>0
15.6673	>0
9.10734	>0
3.65596	>0
10.9556	>0
0.258281	>0
8.08003	>0
8.18487	>0
4.28489	>0
4.12704	>0
16.4275	>0
13.016	>0
4.17154	>0
15.5809	>0
5.59946	>0
15.3981	>0
2.43217	>0
5.74039	>0
10.6259	>0
5.51641	>0
10.8445	>0
10.5529	>0
8.13175	>0
8.30226	>0
15.0505	>0
14.6833	>0
5.4267	>0
7.92724	>0
3.33208	>0
7.36755	>0
4.82864	>0
7.27244	>0
6.18098	>0
14.0826	>0
7.96295	>0
3.76363	>0
6.16827	>0
3.30646	>0
8.87087	>0
9.13058	>0
8.02503	>0
8.1654	>0
14.2158	>0
4.06411	>0
5.52872	>0
4.36123	>0
14.9498	>0
2.33394	>0
8.06006	>0
7.19454	>0
19.5277	>0
7.36329	>0
4.56631	>0
14.284	>0
4.69504	>0
22.0475	>0
2.06584	>0
3.43399	>0
0.037814	>0
17.5958	>0
15.4663	>0
2.45696	>0
12.4491	>0
2.91372	>0
3.24394	>0
3.07344	>0
5.31963	>0
5.55115	>0
10.8312	>0
6.21893	>0
6.81503	>0
4.54886	>0
4.82074	>0
7.34877	>0
7.07479	>0
5.02577	>0
8.33632	>0
2.7159	>0
10.6918	>0
0.241293	>0
2.91856	>0
6.87282	>0
5.67215	>0
11.2943	>0
9.96444	>0
5.01105	>0
10.1123	>0
10.3963	>0
1.54756	>0
3.85357	>0
4.60257	>0
3.06986	>0
4.13848	>0
7.14555	>0
2.91833	>0
17.5776	>0
5.60783	>0
9.32815	>0
2.48706	>0
2.69358	>0
9.06124	>0
25.2442	>0
3.41796	>0
6.35943	>0
8.30423	>0
6.20189	>0
7.93949	>0
3.59932	>0
12.5664	>0
20.5993	>0
2.69771	>0
10.6155	>0
2.77537	>0
7.45807	>0
9.38705	>0
13.1394	>0
7.79912	>0
5.23214	>0
11.38	>0
4.14565	>0
3.16831	>0
4.27138	>0
16.8857	>0
10.013	>0
5.08401	>0
7.28923	>0
5.286	>0
10.9955	>0
5.43873	>0
8.89771	>0
13.8424	>0
5.19412	>0
3.54926	>0
10.2031	>0
8.45822	>0
5.88225	>0
4.43507	>0
4.8732	>0
6.61049	>0
1.64136	>0
7.5589	>0
8.57799	>0
7.84984	>0
7.96975	>0
4.18154	>0
12.5568	>0
12.903	>0
5.44574	>0
8.91682	>0
2.87279	>0
6.49209	>0
8.57033	>0
1.36764	>0
7.79895	>0
19.2082	>0
6.34797	>0
6.5673	>0
3.7063	>0
9.41438	>0
20.1005	>0
9.16627	>0
11.3133	>0
12.4991	>0
8.02259	>0
2.12638	>0
25.4362	>0
4.6248	>0
12.834	>0
1.53978	>0
9.05384	>0
5.47658	>0
8.62632	>0
5.17396	>0
11.736	>0
13.9693	>0
7.3115	>0
17.1328	>0
0.785589	>0
6.14268	>0
3.86099	>0
7.14616	>0
8.72077	>0
6.33335	>0
2.448	>0
2.67338	>0
7.926	>0
11.6367	>0
2.15824	>0
4.17329	>0
4.5254	>0
13.2335	>0
9.91465	>0
4.04455	>0
11.6038	>0
1.29315	>0
8.12198	>0
16.4434	>0
3.42587	>0
2.61884	>0
8.65641	>0
1.162	>0
8.9812	>0
26.5256	>0
4.47839	>0
2.19882	>0
0.784589	>0
11.9342	>0
6.66637	>0
3.18714	>0
15.5355	>0
7.46147	>0
5.7832	>0
7.645	>0
4.48232	>0
2.272	>0
4.22655	>0
6.74832	>0
10.0307	>0
25.0289	>0
2.42014	>0
10.3353	>0
8.18851	>0
9.58162	>0
10.1516	>0
12.9526	>0
15.6745	>0
3.20835	>0
9.64971	>0
7.04497	>0
20.8071	>0
9.17783	>0
11.561	>0
12.4809	>0
4.42065	>0
3.4473	>0
8.50846	>0
7.49952	>0
4.6318	>0
7.10045	>0
8.71774	>0
7.66018	>0
15.328	>0
0.944886	>0
6.80721	>0
0.947386	>0
5.15983	>0
25.3302	>0
5.22269	>0
14.0459	>0
43.908	>0
3.75574	>0
5.08884	>0
24.8667	>0
5.00966	>0
2.49889	>0
10.5866	>0
11.1865	>0
2.93843	>0
6.23529	>0
13.5895	>0
20.8107	>0
5.17745	>0
3.15558	>0
10.4816	>0
7.24963	>0
14.8405	>0
1.08838	>0
9.52777	>0
9.76772	>0
5.26916	>0
3.73751	>0
6.38905	>0
7.41478	>0
2.83475	>0
4.38244	>0
2.42786	>0
11.0375	>0
4.65953	>0
11.0015	>0
6.24746	>0
8.39906	>0
5.72657	>0
6.65157	>0
35.6863	>0
8.60005	>0
2.40542	>0
3.92165	>0
10.1156	>0
15.745	>0
3.19925	>0
4.80734	>0
6.26447	>0
4.09007	>0
8.76186	>0
7.13517	>0
9.87032	>0
13.8638	>0
4.60682	>0
3.50846	>0
3.36782	>0
9.84063	>0
4.85114	>0
16.3316	>0
14.0715	>0
4.89575	>0
8.61749	>0
10.1128	>0
5.84894	>0
20.873	>0
13.2611	>0
10.7855	>0
16.2521	>0
4.15967	>0
6.94248	>0
15.6701	>0
9.48608	>0
7.18424	>0
4.45546	>0
14.1413	>0
2.96272	>0
5.59962	>0
1.59868	>0
9.91319	>0
12.6062	>0
4.62665	>0
17.299	>0
8.90732	>0
7.89472	>0
11.0725	>0
9.94801	>0
10.6061	>0
20.4313	>0
3.07415	>0
3.99185	>0
4.79669	>0
10.5822	>0
11.1857	>0
6.94155	>0
12.9338	>0
4.51543	>0
5.32795	>0
19.5497	>0
9.29906	>0
13.7842	>0
14.1456	>0
9.31629	>0
1.15944	>0
5.47221	>0
3.35821	>0
1.79645	>0
10.6304	>0
8.75187	>0
12.6355	>0
2.33086	>0
7.68451	>0
3.13522	>0
8.13848	>0
15.8822	>0
16.5666	>0
11.3836	>0
6.72925	>0
10.9503	>0
7.74991	>0
4.27042	>0
3.09934	>0
15.3819	>0
3.82885	>0
2.69461	>0
15.1644	>0
5.64697	>0
4.97412	>0
5.77662	>0
4.75383	>0
18.7129	>0
1.79747	>0
4.24195	>0
9.54225	>0
6.73051	>0
12.873	>0
4.1332	>0
7.66534	>0
15.5343	>0
2.54433	>0
1.81238	>0
13.9531	>0
7.72142	>0
8.46229	>0
3.41907	>0
2.31588	>0
2.57748	>0
4.49476	>0
3.02292	>0
7.32157	>0
4.95507	>0
14.3981	>0
6.58761	>0
8.07679	>0
4.8414	>0
11.5382	>0
1.54256	>0
6.43684	>0
7.48174	>0
3.76182	>0
2.1695	>0
10.8364	>0
6.29255	>0
6.35494	>0
6.09095	>0
15.4529	>0
11.9655	>0
5.99596	>0
4.22867	>0
38.3211	>0
9.95693	>0
6.39254	>0
7.57687	>0
11.7527	>0
1.60437	>0
6.81507	>0
4.75192	>0
16.7031	>0
3.83854	>0
2.20158	>0
3.72234	>0
4.87858	>0
9.28581	>0
0.885099	>0
7.14899	>0
5.7294	>0
4.45278	>0
1.12308	>0
7.77145	>0
11.5816	>0
13.0459	>0
17.9085	>0
9.02819	>0
13.2693	>0
2.28167	>0
8.83254	>0
4.06321	>0
6.31328	>0
5.77665	>0
9.28495	>0
11.1521	>0
7.77089	>0
16.9591	>0
8.5438	>0
7.12704	>0
12.0303	>0
9.13703	>0
3.29617	>0
5.0394	>0
12.0802	>0
7.18951	>0
3.36741	>0
5.88553	>0
11.767	>0
5.42983	>0
10.7254	>0
3.4318	>0
8.54515	>0
8.55428	>0
7.38577	>0
5.13529	>0
3.16394	>0
5.24073	>0
15.1691	>0
7.34142	>0
5.82438	>0
3.69503	>0
9.28925	>0
2.87579	>0
10.5622	>0
7.10942	>0
4.20614	>0
4.86158	>0
10.634	>0
5.35575	>0
3.41322	>0
5.02431	>0
7.66548	>0
10.27	>0
4.55285	>0
3.58747	>0
9.66871	>0
1.34124	>0
5.70017	>0
5.21288	>0
7.24288	>0
17.8647	>0
1.21253	>0
5.18338	>0
1.84086	>0
15.0904	>0
11.5767	>0
4.37874	>0
2.60564	>0
2.96285	>0
4.11197	>0
8.31556	>0
7.15871	>0
4.19294	>0
7.94809	>0
22.5264	>0
1.7394	>0
5.73838	>0
13.0995	>0
11.1692	>0
11.8225	>0
9.09784	>0
0.421927	>0
8.66312	>0
7.60764	>0
7.06284	>0
2.0891	>0
0.478919	>0
1.88646	>0
20.2036	>0
6.7786	>0
14.0598	>0
6.79084	>0
17.1152	>0
6.52628	>0
5.32748	>0
7.74148	>0
5.38893	>0
4.16396	>0
3.61553	>0
10.322	>0
2.16843	>0
5.97755	>0
10.057	>0
7.16001	>0
7.19239	>0
14.2843	>0
3.8368	>0
6.6933	>0
9.0218	>0
6.59456	>0
3.43052	>0
28.9712	>0
4.88165	>0
1.60333	>0
7.30322	>0
13.1825	>0
6.23607	>0
2.06758	>0
4.9313	>0
11.2277	>0
24.9082	>0
6.57192	>0
2.39797	>0
7.10044	>0
5.17355	>0
1.18167	>0
15.74	>0
5.23886	>0
7.68867	>0
3.79472	>0
8.03969	>0
8.49882	>0
8.84452	>0
6.80282	>0
16.2292	>0
36.1542	>0
20.8746	>0
8.96913	>0
7.58885	>0
7.78878	>0
6.34368	>0
6.96244	>0
9.67547	>0
7.64351	>0
25.9077	>0
5.62314	>0
4.89571	>0
8.98195	>0
5.32209	>0
7.97308	>0
5.80474	>0
11.7132	>0
8.53738	>0
7.25213	>0
1.49623	>0
3.25789	>0
7.42208	>0
5.65159	>0
11.1023	>0
6.05258	>0
6.15513	>0
6.49422	>0
13.4798	>0
7.41839	>0
24.4654	>0
14.3042	>0
5.65458	>0
4.96631	>0
12.2665	>0
10.6475	>0
15.2954	>0
6.03512	>0
6.92146	>0
6.89241	>0
5.71914	>0
6.63247	>0
1.5996	>0
13.4867	>0
4.96713	>0
11.2552	>0
6.36978	>0
8.76209	>0
3.0836	>0
13.5021	>0
4.32132	>0
3.66303	>0
6.77613	>0
4.46758	>0
1.64222	>0
9.28244	>0
7.35958	>0
4.42455	>0
4.89452	>0
6.22168	>0
3.01249	>0
5.39818	>0
17.9308	>0
3.88391	>0
9.84518	>0
6.4017	>0
4.73733	>0
4.36782	>0
5.56539	>0
13.9586	>0
6.13376	>0
2.33193	>0
8.55358	>0
3.54645	>0
7.69735	>0
4.03314	>0
6.48053	>0
10.018	>0
7.48192	>0
7.32376	>0
6.57865	>0
4.6416	>0
5.20655	>0
5.52197	>0
4.75592	>0
5.87725	>0
8.49033	>0
9.83966	>0
6.87645	>0
4.86805	>0
5.46161	>0
2.74423	>0
8.32108	>0
9.25012	>0
5.7036	>0
7.10901	>0
6.05203	>0
2.25871	>0
12.2052	>0
16.3502	>0
14.0286	>0
6.81759	>0
7.17363	>0
4.79061	>0
8.24094	>0
18.9051	>0
3.20401	>0
3.95177	>0
3.60997	>0
4.27454	>0
11.0596	>0
12.5226	>0
5.20117	>0
6.83793	>0
9.71714	>0
5.04396	>0
3.50128	>0
5.44845	>0
5.98907	>0
11.2529	>0
1.83019	>0
0.555519	>0
27.9039	>0
2.50779	>0
7.52184	>0
3.90028	>0
8.42853	>0
4.5645	>0
10.868	>0
11.0411	>0
13.3823	>0
14.6544	>0
9.38499	>0
6.50109	>0
8.1034	>0
4.59954	>0
3.62961	>0
5.56783	>0
1.46587	>0
9.33303	>0
14.6023	>0
2.01533	>0
3.36166	>0
7.11514	>0
8.49383	>0
2.38731	>0
2.46742	>0
5.28787	>0
3.85576	>0
6.44209	>0
13.6318	>0
7.38365	>0
10.7303	>0
6.36109	>0
20.9536	>0
2.88904	>0
4.61532	>0
5.83989	>0
5.67021	>0
8.40817	>0
7.65235	>0
2.43895	>0
5.02083	>0
4.61769	>0
6.81106	>0
14.1662	>0
7.02773	>0
19.7582	>0
8.82041	>0
10.5399	>0
3.28251	>0
12.5808	>0
9.61422	>0
8.03493	>0
12.8383	>0
5.72093	>0
11.785	>0
4.91516	>0
4.79707	>0
10.4446	>0
4.98508	>0
17.1456	>0
2.79635	>0
12.4454	>0
23.242	>0
7.74213	>0
3.84554	>0
5.05306	>0
10.4785	>0
10.0332	>0
17.745	>0
7.65604	>0
7.76061	>0
3.65574	>0
1.01927	>0
6.21495	>0
5.35033	>0
7.82288	>0
4.49586	>0
3.39151	>0
4.6091	>0
6.88674	>0
4.24062	>0
3.4402	>0
9.0798	>0
18.63	>0
3.6013	>0
3.96965	>0
3.38835	>0
7.31876	>0
8.01833	>0
9.65469	>0
0.930553	>0
4.08996	>0
4.56114	>0
5.65355	>0
5.91694	>0
5.42016	>0
1.8123	>0
6.98618	>0
2.02847	>0
4.26802	>0
10.6615	>0
15.87	>0
8.27748	>0
4.45918	>0
3.86444	>0
4.27781	>0
4.87109	>0
13.7186	>0
4.35555	>0
3.57117	>0
7.65215	>0
12.7386	>0
7.84132	>0
4.73065	>0
5.75391	>0
8.70164	>0
10.2491	>0
8.90245	>0
0.448063	>0
16.8019	>0
24.084	>0
3.84629	>0
0.0890677	>0
25.5357	>0
5.25176	>0
2.91031	>0
6.47499	>0
6.52131	>0
2.22022	>0
6.77529	>0
10.8241	>0
8.88129	>0
5.09396	>0
9.91088	>0
12.8937	>0
7.32385	>0
2.62464	>0
4.75561	>0
33.779	>0
12.2268	>0
2.49848	>0
5.40565	>0
4.26278	>0
4.52734	>0
25.4317	>0
7.95511	>0
2.60489	>0
9.35046	>0
5.60233	>0
6.02189	>0
8.90908	>0
4.80556	>0
8.28325	>0
9.49216	>0
8.92244	>0
11.8067	>0
6.04142	>0
1.8197	>0
11.5353	>0
5.35518	>0
7.1398	>0
34.3262	>0
3.60659	>0
16.885	>0
3.19823	>0
4.25876	>0
5.22735	>0
7.41881	>0
13.1635	>0
15.5292	>0
3.95605	>0
9.11675	>0
20.9142	>0
8.00462	>0
4.8647	>0
2.29116	>0
1.22705	>0
7.00909	>0
5.43816	>0
5.58446	>0
2.90745	>0
1.30143	>0
4.09633	>0
9.97769	>0
10.9028	>0
10.6896	>0
14.8999	>0
6.4151	>0
9.33287	>0
7.8871	>0
8.4108	>0
5.29916	>0
11.3967	>0
26.8565	>0
11.5336	>0
11.2865	>0
7.03264	>0
3.91098	>0
8.59542	>0
7.64699	>0
1.68937	>0
1.18828	>0
1.46058	>0
5.51441	>0
11.0826	>0
3.23218	>0
3.40387	>0
3.89556	>0
3.43102	>0
5.25928	>0
2.34773	>0
9.92004	>0
5.24271	>0
10.94	>0
5.61284	>0
7.76052	>0
4.09734	>0
5.67286	>0
11.9137	>0
2.90106	>0
6.02412	>0
2.69584	>0
6.08771	>0
7.75498	>0
9.72271	>0
2.3682	>0
6.85035	>0
15.4535	>0
2.4951	>0
6.18578	>0
9.17952	>0
4.7835	>0
10.0663	>0
5.15609	>0
2.31628	>0
6.53173	>0
8.33692	>0
10.1819	>0
3.82915	>0
13.3352	>0
6.91936	>0
6.7009	>0
18.8556	>0
5.57417	>0
6.65017	>0
6.696	>0
0.955337	>0
14.8197	>0
7.02723	>0
8.45326	>0
4.2816	>0
9.6294	>0
0.52001	>0
3.62156	>0
2.97719	>0
3.06286	>0
6.96387	>0
12.3	>0
3.02211	>0
4.46548	>0
6.55989	>0
7.01097	>0
12.2673	>0
21.8008	>0
8.31683	>0
10.9423	>0
4.31877	>0
14.9985	>0
3.0657	>0
5.65759	>0
3.44437	>0
17.036	>0
5.80863	>0
14.8853	>0
16.694	>0
3.30518	>0
0.695471	>0
8.1076	>0
6.69924	>0
4.5929	>0
7.45617	>0
9.72292	>0
13.4964	>0
0.668003	>0
8.67659	>0
7.44819	>0
4.12799	>0
12.4194	>0
2.26114	>0
7.34465	>0
1.38765	>0
7.08018	>0
2.61859	>0
7.20169	>0
6.0375	>0
3.62752	>0
6.41354	>0
6.12368	>0
2.83134	>0
12.2799	>0
4.21737	>0
10.8304	>0
7.98396	>0
4.94609	>0
15.2729	>0
6.56534	>0
8.94162	>0
7.97715	>0
2.24982	>0
5.06214	>0
9.53162	>0
3.49996	>0
8.65188	>0
3.10422	>0
6.20445	>0
6.84592	>0
8.59197	>0
1.79163	>0
3.24363	>0
4.23909	>0
3.26798	>0
7.93468	>0
6.74828	>0
11.8042	>0
5.62865	>0
7.10333	>0
1.92686	>0
9.49654	>0
4.81923	>0
15.0584	>0
1.37821	>0
6.01265	>0
4.06001	>0
2.06751	>0
7.31152	>0
1.34392	>0
4.49159	>0
7.39765	>0
5.42023	>0
4.1521	>0
8.60305	>0
5.39273	>0
2.34997	>0
6.18633	>0
1.23003	>0
15.0002	>0
2.94632	>0
1.3096	>0
3.9695	>0
6.29553	>0
5.14849	>0
7.99816	>0
3.32097	>0
4.41385	>0
4.96118	>0
4.29892	>0
7.68999	>0
11.3698	>0
17.362	>0
4.58401	>0
12.4264	>0
2.21516	>0
3.80641	>0
3.77173	>0
3.76099	>0
10.5885	>0
5.95346	>0
7.81447	>0
2.01475	>0
7.52457	>0
6.54476	>0
6.31609	>0
0.921175	>0
5.12151	>0
6.83148	>0
8.12357	>0
4.53588	>0
5.43694	>0
2.61384	>0
7.57845	>0
6.94585	>0
2.53671	>0
11.4463	>0
9.8759	>0
6.51123	>0
5.17617	>0
5.80562	>0
4.42511	>0
4.20981	>0
4.97056	>0
6.53589	>0
4.78164	>0
11.9197	>0
13.9051	>0
6.19824	>0
6.26969	>0
0.570141	>0
4.62586	>0
11.6592	>0
5.93698	>0
2.89877	>0
5.68618	>0
2.08539	>0
18.4293	>0
7.1707	>0
7.25404	>0
5.15151	>0
22.4371	>0
5.75243	>0
7.10525	>0
18.3024	>0
9.45171	>0
7.59771	>0
9.5929	>0
5.27894	>0
11.0213	>0
4.98163	>0
5.01948	>0
14.252	>0
4.00063	>0
7.50513	>0
4.92733	>0
16.9969	>0
5.95944	>0
5.91701	>0
11.8918	>0
2.75793	>0
3.42604	>0
5.04282	>0
2.20523	>0
5.20327	>0
29.2521	>0
1.39011	>0
5.27819	>0
11.2612	>0
9.40692	>0
11.6012	>0
4.61846	>0
3.85966	>0
14.3754	>0
9.01691	>0
5.21656	>0
1.366	>0
14.2992	>0
10.0755	>0
10.1623	>0
13.405	>0
7.44485	>0
9.92837	>0
3.00435	>0
9.75297	>0
13.2731	>0
4.96451	>0
5.65372	>0
3.2543	>0
29.7455	>0
11.1422	>0
6.3969	>0
4.43076	>0
7.16179	>0
30.2637	>0
3.03776	>0
7.42135	>0
1.93094	>0
0.37285	>0
5.99522	>0
11.4571	>0
21.6593	>0
1.7922	>0
5.71196	>0
12.8905	>0
4.06905	>0
14.4991	>0
8.00758	>0
8.96057	>0
3.5612	>0
4.31229	>0
7.7631	>0
13.1385	>0
11.7527	>0
11.6563	>0
12.8414	>0
7.10715	>0
1.5525	>0
10.4933	>0
16.9858	>0
5.98402	>0
5.21261	>0
8.50584	>0
2.92117	>0
7.81247	>0
0.0976863	>0
7.16356	>0
12.5419	>0
6.18642	>0
3.50587	>0
2.15241	>0
13.6525	>0
4.44697	>0
4.1326	>0
2.59545	>0
1.09368	>0
13.7929	>0
5.27607	>0
8.53053	>0
4.28477	>0
4.56582	>0
16.4406	>0
6.87987	>0
5.49592	>0
2.52419	>0
5.56208	>0
10.986	>0
6.14246	>0
3.31712	>0
2.45684	>0
3.57243	>0
14.1394	>0
7.5266	>0
4.24464	>0
7.36184	>0
4.08991	>0
7.33622	>0
6.33894	>0
16.5447	>0
3.20032	>0
5.63061	>0
13.2048	>0
5.59403	>0
11.5447	>0
12.5109	>0
1.37338	>0
11.2108	>0
15.4162	>0
8.73921	>0
2.97254	>0
8.66611	>0
4.37744	>0
7.51666	>0
3.48215	>0
7.87546	>0
18.4557	>0
4.37536	>0
11.711	>0
11.8793	>0
2.61356	>0
18.3372	>0
2.02971	>0
7.06453	>0
3.45116	>0
10.0031	>0
22.6152	>0
6.95942	>0
6.84818	>0
0.594947	>0
4.8787	>0
1.82571	>0
7.25329	>0
4.11317	>0
25.9071	>0
7.222	>0
6.68334	>0
6.31935	>0
4.465	>0
9.26241	>0
2.84904	>0
8.5945	>0
3.65502	>0
6.84006	>0
2.88838	>0
16.741	>0
2.04482	>0
6.12382	>0
3.99178	>0
7.58109	>0
4.58524	>0
27.2208	>0
4.42529	>0
2.48616	>0
8.11174	>0
16.4492	>0
7.66269	>0
12.0866	>0
3.01053	>0
16.0287	>0
5.26677	>0
6.5316	>0
4.88005	>0
8.9719	>0
5.55486	>0
2.20467	>0
5.07878	>0
3.57228	>0
7.12326	>0
2.14816	>0
6.89372	>0
19.3855	>0
3.58024	>0
11.3295	>0
7.07958	>0
16.1808	>0
3.29036	>0
27.6391	>0
6.96812	>0
10.5148	>0
7.72919	>0
5.96096	>0
6.32381	>0
14.1408	>0
10.066	>0
5.50994	>0
8.85094	>0
13.6391	>0
4.5119	>0
8.36579	>0
5.21675	>0
15.4508	>0
2.78952	>0
10.5275	>0
27.7559	>0
1.20422	>0
8.07171	>0
4.35174	>0
2.60759	>0
1.51727	>0
7.39584	>0
14.2078	>0
12.0225	>0
8.90181	>0
9.92881	>0
7.56777	>0
3.17817	>0
2.59714	>0
24.9893	>0
12.4556	>0
19.6652	>0
1.41685	>0
6.37946	>0
7.36934	>0
3.79411	>0
2.00449	>0
11.5066	>0
11.2136	>0
8.36754	>0
9.57506	>0
7.64216	>0
1.47715	>0
10.8195	>0
10.8258	>0
4.80714	>0
2.48227	>0
14.3824	>0
8.00126	>0
16.8458	>0
7.32249	>0
5.44799	>0
3.334	>0
23.0381	>0
2.12841	>0
9.43458	>0
0.26352	>0
4.7685	>0
5.16786	>0
9.15446	>0
6.16965	>0
4.21604	>0
14.464	>0
20.1632	>0
12.4201	>0
3.65081	>0
11.8141	>0
6.2046	>0
9.51127	>0
1.65237	>0
12.0726	>0
11.5621	>0
3.96032	>0
3.76541	>0
4.63279	>0
21.4205	>0
5.36715	>0
5.06669	>0
5.12778	>0
8.40924	>0
17.8665	>0
4.4693	>0
9.54295	>0
16.0643	>0
3.44239	>0
9.42964	>0
7.64877	>0
6.16004	>0
5.06193	>0
9.18948	>0
3.61893	>0
0.98466	>0
3.56713	>0
4.25972	>0
13.2422	>0
13.5999	>0
10.193	>0
5.34569	>0
4.10377	>0
9.0049	>0
6.04257	>0
1.04898	>0
9.1478	>0
11.2297	>0
8.04515	>0
7.39073	>0
5.30396	>0
1.26373	>0
4.87075	>0
16.1622	>0
2.45707	>0
8.37931	>0
5.03349	>0
2.99837	>0
12.3851	>0
7.23218	>0
4.96211	>0
7.38259	>0
11.0402	>0
10.8925	>0
3.09683	>0
14.5509	>0
3.4758	>0
2.88499	>0
6.20848	>0
[truncated: 98,001 more rows]

## Sheet: Fig3&SFig4Data
y	t_isol	prop_isol	lab
0	0	0	2.5 percentile
0.02	0	0.02	2.5 percentile
0.04	0	0.04	2.5 percentile
0.06	0	0.06	2.5 percentile
0.08	0	0.08	2.5 percentile
0.1	0	0.1	2.5 percentile
0.12	0	0.12	2.5 percentile
0.14	0	0.14	2.5 percentile
0.16	0	0.16	2.5 percentile
0.18	0	0.18	2.5 percentile
0.2	0	0.2	2.5 percentile
0.22	0	0.22	2.5 percentile
0.24	0	0.24	2.5 percentile
0.26	0	0.26	2.5 percentile
0.28	0	0.28	2.5 percentile
0.3	0	0.3	2.5 percentile
0.32	0	0.32	2.5 percentile
0.34	0	0.34	2.5 percentile
0.36	0	0.36	2.5 percentile
0.38	0	0.38	2.5 percentile
0.4	0	0.4	2.5 percentile
0.42	0	0.42	2.5 percentile
0.44	0	0.44	2.5 percentile
0.46	0	0.46	2.5 percentile
0.48	0	0.48	2.5 percentile
0.5	0	0.5	2.5 percentile
0.52	0	0.52	2.5 percentile
0.54	0	0.54	2.5 percentile
0.56	0	0.56	2.5 percentile
0.58	0	0.58	2.5 percentile
0.6	0	0.6	2.5 percentile
0.62	0	0.62	2.5 percentile
0.64	0	0.64	2.5 percentile
0.66	0	0.66	2.5 percentile
0.68	0	0.68	2.5 percentile
0.7	0	0.7	2.5 percentile
0.72	0	0.72	2.5 percentile
0.74	0	0.74	2.5 percentile
0.76	0	0.76	2.5 percentile
0.78	0	0.78	2.5 percentile
0.8	0	0.8	2.5 percentile
0.82	0	0.82	2.5 percentile
0.84	0	0.84	2.5 percentile
0.86	0	0.86	2.5 percentile
0.88	0	0.88	2.5 percentile
0.9	0	0.9	2.5 percentile
0.92	0	0.92	2.5 percentile
0.94	0	0.94	2.5 percentile
0.96	0	0.96	2.5 percentile
0.98	0	0.98	2.5 percentile
1	0	1	2.5 percentile
0	0.1	0	2.5 percentile
0.0199997	0.1	0.02	2.5 percentile
0.0399993	0.1	0.04	2.5 percentile
0.059999	0.1	0.06	2.5 percentile
0.0799987	0.1	0.08	2.5 percentile
0.0999983	0.1	0.1	2.5 percentile
0.119998	0.1	0.12	2.5 percentile
0.139998	0.1	0.14	2.5 percentile
0.159997	0.1	0.16	2.5 percentile
0.179997	0.1	0.18	2.5 percentile
0.199997	0.1	0.2	2.5 percentile
0.219996	0.1	0.22	2.5 percentile
0.239996	0.1	0.24	2.5 percentile
0.259996	0.1	0.26	2.5 percentile
0.279995	0.1	0.28	2.5 percentile
0.299995	0.1	0.3	2.5 percentile
0.319995	0.1	0.32	2.5 percentile
0.339994	0.1	0.34	2.5 percentile
0.359994	0.1	0.36	2.5 percentile
0.379994	0.1	0.38	2.5 percentile
0.399993	0.1	0.4	2.5 percentile
0.419993	0.1	0.42	2.5 percentile
0.439993	0.1	0.44	2.5 percentile
0.459992	0.1	0.46	2.5 percentile
0.479992	0.1	0.48	2.5 percentile
0.499992	0.1	0.5	2.5 percentile
0.519991	0.1	0.52	2.5 percentile
0.539991	0.1	0.54	2.5 percentile
0.559991	0.1	0.56	2.5 percentile
0.57999	0.1	0.58	2.5 percentile
0.59999	0.1	0.6	2.5 percentile
0.61999	0.1	0.62	2.5 percentile
0.639989	0.1	0.64	2.5 percentile
0.659989	0.1	0.66	2.5 percentile
0.679989	0.1	0.68	2.5 percentile
0.699988	0.1	0.7	2.5 percentile
0.719988	0.1	0.72	2.5 percentile
0.739988	0.1	0.74	2.5 percentile
0.759987	0.1	0.76	2.5 percentile
0.779987	0.1	0.78	2.5 percentile
0.799987	0.1	0.8	2.5 percentile
0.819986	0.1	0.82	2.5 percentile
0.839986	0.1	0.84	2.5 percentile
0.859986	0.1	0.86	2.5 percentile
0.879985	0.1	0.88	2.5 percentile
0.899985	0.1	0.9	2.5 percentile
0.919985	0.1	0.92	2.5 percentile
0.939984	0.1	0.94	2.5 percentile
0.959984	0.1	0.96	2.5 percentile
0.979984	0.1	0.98	2.5 percentile
0.999983	0.1	1	2.5 percentile
0	0.2	0	2.5 percentile
0.0199991	0.2	0.02	2.5 percentile
0.0399982	0.2	0.04	2.5 percentile
0.0599973	0.2	0.06	2.5 percentile
0.0799964	0.2	0.08	2.5 percentile
0.0999955	0.2	0.1	2.5 percentile
0.119995	0.2	0.12	2.5 percentile
0.139994	0.2	0.14	2.5 percentile
0.159993	0.2	0.16	2.5 percentile
0.179992	0.2	0.18	2.5 percentile
0.199991	0.2	0.2	2.5 percentile
0.21999	0.2	0.22	2.5 percentile
0.239989	0.2	0.24	2.5 percentile
0.259988	0.2	0.26	2.5 percentile
0.279987	0.2	0.28	2.5 percentile
0.299986	0.2	0.3	2.5 percentile
0.319986	0.2	0.32	2.5 percentile
0.339985	0.2	0.34	2.5 percentile
0.359984	0.2	0.36	2.5 percentile
0.379983	0.2	0.38	2.5 percentile
0.399982	0.2	0.4	2.5 percentile
0.419981	0.2	0.42	2.5 percentile
0.43998	0.2	0.44	2.5 percentile
0.459979	0.2	0.46	2.5 percentile
0.479978	0.2	0.48	2.5 percentile
0.499977	0.2	0.5	2.5 percentile
0.519976	0.2	0.52	2.5 percentile
0.539976	0.2	0.54	2.5 percentile
0.559975	0.2	0.56	2.5 percentile
0.579974	0.2	0.58	2.5 percentile
0.599973	0.2	0.6	2.5 percentile
0.619972	0.2	0.62	2.5 percentile
0.639971	0.2	0.64	2.5 percentile
0.65997	0.2	0.66	2.5 percentile
0.679969	0.2	0.68	2.5 percentile
0.699968	0.2	0.7	2.5 percentile
0.719967	0.2	0.72	2.5 percentile
0.739966	0.2	0.74	2.5 percentile
0.759966	0.2	0.76	2.5 percentile
0.779965	0.2	0.78	2.5 percentile
0.799964	0.2	0.8	2.5 percentile
0.819963	0.2	0.82	2.5 percentile
0.839962	0.2	0.84	2.5 percentile
0.859961	0.2	0.86	2.5 percentile
0.87996	0.2	0.88	2.5 percentile
0.899959	0.2	0.9	2.5 percentile
0.919958	0.2	0.92	2.5 percentile
0.939957	0.2	0.94	2.5 percentile
0.959957	0.2	0.96	2.5 percentile
0.979956	0.2	0.98	2.5 percentile
0.999955	0.2	1	2.5 percentile
0	0.3	0	2.5 percentile
0.0199979	0.3	0.02	2.5 percentile
0.0399957	0.3	0.04	2.5 percentile
0.0599936	0.3	0.06	2.5 percentile
0.0799914	0.3	0.08	2.5 percentile
0.0999893	0.3	0.1	2.5 percentile
0.119987	0.3	0.12	2.5 percentile
0.139985	0.3	0.14	2.5 percentile
0.159983	0.3	0.16	2.5 percentile
0.179981	0.3	0.18	2.5 percentile
0.199979	0.3	0.2	2.5 percentile
0.219976	0.3	0.22	2.5 percentile
0.239974	0.3	0.24	2.5 percentile
0.259972	0.3	0.26	2.5 percentile
0.27997	0.3	0.28	2.5 percentile
0.299968	0.3	0.3	2.5 percentile
0.319966	0.3	0.32	2.5 percentile
0.339963	0.3	0.34	2.5 percentile
0.359961	0.3	0.36	2.5 percentile
0.379959	0.3	0.38	2.5 percentile
0.399957	0.3	0.4	2.5 percentile
0.419955	0.3	0.42	2.5 percentile
0.439953	0.3	0.44	2.5 percentile
0.459951	0.3	0.46	2.5 percentile
0.479948	0.3	0.48	2.5 percentile
0.499946	0.3	0.5	2.5 percentile
0.519944	0.3	0.52	2.5 percentile
0.539942	0.3	0.54	2.5 percentile
0.55994	0.3	0.56	2.5 percentile
0.579938	0.3	0.58	2.5 percentile
0.599936	0.3	0.6	2.5 percentile
0.619933	0.3	0.62	2.5 percentile
0.639931	0.3	0.64	2.5 percentile
0.659929	0.3	0.66	2.5 percentile
0.679927	0.3	0.68	2.5 percentile
0.699925	0.3	0.7	2.5 percentile
0.719923	0.3	0.72	2.5 percentile
0.739921	0.3	0.74	2.5 percentile
0.759918	0.3	0.76	2.5 percentile
0.779916	0.3	0.78	2.5 percentile
0.799914	0.3	0.8	2.5 percentile
0.819912	0.3	0.82	2.5 percentile
0.83991	0.3	0.84	2.5 percentile
0.859908	0.3	0.86	2.5 percentile
0.879905	0.3	0.88	2.5 percentile
0.899903	0.3	0.9	2.5 percentile
0.919901	0.3	0.92	2.5 percentile
0.939899	0.3	0.94	2.5 percentile
0.959897	0.3	0.96	2.5 percentile
0.979895	0.3	0.98	2.5 percentile
0.999893	0.3	1	2.5 percentile
0	0.4	0	2.5 percentile
0.0199946	0.4	0.02	2.5 percentile
0.0399893	0.4	0.04	2.5 percentile
0.0599839	0.4	0.06	2.5 percentile
0.0799785	0.4	0.08	2.5 percentile
0.0999731	0.4	0.1	2.5 percentile
0.119968	0.4	0.12	2.5 percentile
0.139962	0.4	0.14	2.5 percentile
0.159957	0.4	0.16	2.5 percentile
0.179952	0.4	0.18	2.5 percentile
0.199946	0.4	0.2	2.5 percentile
0.219941	0.4	0.22	2.5 percentile
0.239936	0.4	0.24	2.5 percentile
0.25993	0.4	0.26	2.5 percentile
0.279925	0.4	0.28	2.5 percentile
0.299919	0.4	0.3	2.5 percentile
0.319914	0.4	0.32	2.5 percentile
0.339909	0.4	0.34	2.5 percentile
0.359903	0.4	0.36	2.5 percentile
0.379898	0.4	0.38	2.5 percentile
0.399893	0.4	0.4	2.5 percentile
0.419887	0.4	0.42	2.5 percentile
0.439882	0.4	0.44	2.5 percentile
0.459876	0.4	0.46	2.5 percentile
0.479871	0.4	0.48	2.5 percentile
0.499866	0.4	0.5	2.5 percentile
0.51986	0.4	0.52	2.5 percentile
0.539855	0.4	0.54	2.5 percentile
0.55985	0.4	0.56	2.5 percentile
0.579844	0.4	0.58	2.5 percentile
0.599839	0.4	0.6	2.5 percentile
0.619833	0.4	0.62	2.5 percentile
0.639828	0.4	0.64	2.5 percentile
0.659823	0.4	0.66	2.5 percentile
0.679817	0.4	0.68	2.5 percentile
0.699812	0.4	0.7	2.5 percentile
0.719807	0.4	0.72	2.5 percentile
0.739801	0.4	0.74	2.5 percentile
0.759796	0.4	0.76	2.5 percentile
0.77979	0.4	0.78	2.5 percentile
0.799785	0.4	0.8	2.5 percentile
0.81978	0.4	0.82	2.5 percentile
0.839774	0.4	0.84	2.5 percentile
0.859769	0.4	0.86	2.5 percentile
0.879764	0.4	0.88	2.5 percentile
0.899758	0.4	0.9	2.5 percentile
0.919753	0.4	0.92	2.5 percentile
0.939747	0.4	0.94	2.5 percentile
0.959742	0.4	0.96	2.5 percentile
0.979737	0.4	0.98	2.5 percentile
0.999731	0.4	1	2.5 percentile
0	0.5	0	2.5 percentile
0.0199892	0.5	0.02	2.5 percentile
0.0399785	0.5	0.04	2.5 percentile
0.0599677	0.5	0.06	2.5 percentile
0.0799569	0.5	0.08	2.5 percentile
0.0999461	0.5	0.1	2.5 percentile
0.119935	0.5	0.12	2.5 percentile
0.139925	0.5	0.14	2.5 percentile
0.159914	0.5	0.16	2.5 percentile
0.179903	0.5	0.18	2.5 percentile
0.199892	0.5	0.2	2.5 percentile
0.219881	0.5	0.22	2.5 percentile
0.239871	0.5	0.24	2.5 percentile
0.25986	0.5	0.26	2.5 percentile
0.279849	0.5	0.28	2.5 percentile
0.299838	0.5	0.3	2.5 percentile
0.319828	0.5	0.32	2.5 percentile
0.339817	0.5	0.34	2.5 percentile
0.359806	0.5	0.36	2.5 percentile
0.379795	0.5	0.38	2.5 percentile
0.399785	0.5	0.4	2.5 percentile
0.419774	0.5	0.42	2.5 percentile
0.439763	0.5	0.44	2.5 percentile
0.459752	0.5	0.46	2.5 percentile
0.479741	0.5	0.48	2.5 percentile
0.499731	0.5	0.5	2.5 percentile
0.51972	0.5	0.52	2.5 percentile
0.539709	0.5	0.54	2.5 percentile
0.559698	0.5	0.56	2.5 percentile
0.579688	0.5	0.58	2.5 percentile
0.599677	0.5	0.6	2.5 percentile
0.619666	0.5	0.62	2.5 percentile
0.639655	0.5	0.64	2.5 percentile
0.659644	0.5	0.66	2.5 percentile
0.679634	0.5	0.68	2.5 percentile
0.699623	0.5	0.7	2.5 percentile
0.719612	0.5	0.72	2.5 percentile
0.739601	0.5	0.74	2.5 percentile
0.759591	0.5	0.76	2.5 percentile
0.77958	0.5	0.78	2.5 percentile
0.799569	0.5	0.8	2.5 percentile
0.819558	0.5	0.82	2.5 percentile
0.839548	0.5	0.84	2.5 percentile
0.859537	0.5	0.86	2.5 percentile
0.879526	0.5	0.88	2.5 percentile
0.899515	0.5	0.9	2.5 percentile
0.919504	0.5	0.92	2.5 percentile
0.939494	0.5	0.94	2.5 percentile
0.959483	0.5	0.96	2.5 percentile
0.979472	0.5	0.98	2.5 percentile
0.999461	0.5	1	2.5 percentile
0	0.6	0	2.5 percentile
0.0199793	0.6	0.02	2.5 percentile
0.0399586	0.6	0.04	2.5 percentile
0.0599379	0.6	0.06	2.5 percentile
0.0799172	0.6	0.08	2.5 percentile
0.0998964	0.6	0.1	2.5 percentile
0.119876	0.6	0.12	2.5 percentile
0.139855	0.6	0.14	2.5 percentile
0.159834	0.6	0.16	2.5 percentile
0.179814	0.6	0.18	2.5 percentile
0.199793	0.6	0.2	2.5 percentile
0.219772	0.6	0.22	2.5 percentile
0.239751	0.6	0.24	2.5 percentile
0.259731	0.6	0.26	2.5 percentile
0.27971	0.6	0.28	2.5 percentile
0.299689	0.6	0.3	2.5 percentile
0.319669	0.6	0.32	2.5 percentile
0.339648	0.6	0.34	2.5 percentile
0.359627	0.6	0.36	2.5 percentile
0.379606	0.6	0.38	2.5 percentile
0.399586	0.6	0.4	2.5 percentile
0.419565	0.6	0.42	2.5 percentile
0.439544	0.6	0.44	2.5 percentile
0.459524	0.6	0.46	2.5 percentile
0.479503	0.6	0.48	2.5 percentile
0.499482	0.6	0.5	2.5 percentile
0.519462	0.6	0.52	2.5 percentile
0.539441	0.6	0.54	2.5 percentile
0.55942	0.6	0.56	2.5 percentile
0.579399	0.6	0.58	2.5 percentile
0.599379	0.6	0.6	2.5 percentile
0.619358	0.6	0.62	2.5 percentile
0.639337	0.6	0.64	2.5 percentile
0.659317	0.6	0.66	2.5 percentile
0.679296	0.6	0.68	2.5 percentile
0.699275	0.6	0.7	2.5 percentile
0.719254	0.6	0.72	2.5 percentile
0.739234	0.6	0.74	2.5 percentile
0.759213	0.6	0.76	2.5 percentile
0.779192	0.6	0.78	2.5 percentile
0.799172	0.6	0.8	2.5 percentile
0.819151	0.6	0.82	2.5 percentile
0.83913	0.6	0.84	2.5 percentile
0.859109	0.6	0.86	2.5 percentile
0.879089	0.6	0.88	2.5 percentile
0.899068	0.6	0.9	2.5 percentile
0.919047	0.6	0.92	2.5 percentile
0.939027	0.6	0.94	2.5 percentile
0.959006	0.6	0.96	2.5 percentile
0.978985	0.6	0.98	2.5 percentile
0.998964	0.6	1	2.5 percentile
0	0.7	0	2.5 percentile
0.0199551	0.7	0.02	2.5 percentile
0.0399101	0.7	0.04	2.5 percentile
0.0598652	0.7	0.06	2.5 percentile
0.0798202	0.7	0.08	2.5 percentile
0.0997753	0.7	0.1	2.5 percentile
0.11973	0.7	0.12	2.5 percentile
0.139685	0.7	0.14	2.5 percentile
0.15964	0.7	0.16	2.5 percentile
0.179595	0.7	0.18	2.5 percentile
0.199551	0.7	0.2	2.5 percentile
0.219506	0.7	0.22	2.5 percentile
0.239461	0.7	0.24	2.5 percentile
0.259416	0.7	0.26	2.5 percentile
0.279371	0.7	0.28	2.5 percentile
0.299326	0.7	0.3	2.5 percentile
0.319281	0.7	0.32	2.5 percentile
0.339236	0.7	0.34	2.5 percentile
0.359191	0.7	0.36	2.5 percentile
0.379146	0.7	0.38	2.5 percentile
0.399101	0.7	0.4	2.5 percentile
0.419056	0.7	0.42	2.5 percentile
0.439011	0.7	0.44	2.5 percentile
0.458966	0.7	0.46	2.5 percentile
0.478921	0.7	0.48	2.5 percentile
0.498876	0.7	0.5	2.5 percentile
0.518831	0.7	0.52	2.5 percentile
0.538786	0.7	0.54	2.5 percentile
0.558741	0.7	0.56	2.5 percentile
0.578697	0.7	0.58	2.5 percentile
0.598652	0.7	0.6	2.5 percentile
0.618607	0.7	0.62	2.5 percentile
0.638562	0.7	0.64	2.5 percentile
0.658517	0.7	0.66	2.5 percentile
0.678472	0.7	0.68	2.5 percentile
0.698427	0.7	0.7	2.5 percentile
0.718382	0.7	0.72	2.5 percentile
0.738337	0.7	0.74	2.5 percentile
0.758292	0.7	0.76	2.5 percentile
0.778247	0.7	0.78	2.5 percentile
0.798202	0.7	0.8	2.5 percentile
0.818157	0.7	0.82	2.5 percentile
0.838112	0.7	0.84	2.5 percentile
0.858067	0.7	0.86	2.5 percentile
0.878022	0.7	0.88	2.5 percentile
0.897977	0.7	0.9	2.5 percentile
0.917932	0.7	0.92	2.5 percentile
0.937888	0.7	0.94	2.5 percentile
0.957843	0.7	0.96	2.5 percentile
0.977798	0.7	0.98	2.5 percentile
0.997753	0.7	1	2.5 percentile
0	0.8	0	2.5 percentile
0.0199087	0.8	0.02	2.5 percentile
0.0398175	0.8	0.04	2.5 percentile
0.0597262	0.8	0.06	2.5 percentile
0.079635	0.8	0.08	2.5 percentile
0.0995437	0.8	0.1	2.5 percentile
0.119452	0.8	0.12	2.5 percentile
0.139361	0.8	0.14	2.5 percentile
0.15927	0.8	0.16	2.5 percentile
0.179179	0.8	0.18	2.5 percentile
0.199087	0.8	0.2	2.5 percentile
0.218996	0.8	0.22	2.5 percentile
0.238905	0.8	0.24	2.5 percentile
0.258814	0.8	0.26	2.5 percentile
0.278722	0.8	0.28	2.5 percentile
0.298631	0.8	0.3	2.5 percentile
0.31854	0.8	0.32	2.5 percentile
0.338449	0.8	0.34	2.5 percentile
0.358357	0.8	0.36	2.5 percentile
0.378266	0.8	0.38	2.5 percentile
0.398175	0.8	0.4	2.5 percentile
0.418084	0.8	0.42	2.5 percentile
0.437992	0.8	0.44	2.5 percentile
0.457901	0.8	0.46	2.5 percentile
0.47781	0.8	0.48	2.5 percentile
0.497719	0.8	0.5	2.5 percentile
0.517627	0.8	0.52	2.5 percentile
0.537536	0.8	0.54	2.5 percentile
0.557445	0.8	0.56	2.5 percentile
0.577354	0.8	0.58	2.5 percentile
0.597262	0.8	0.6	2.5 percentile
0.617171	0.8	0.62	2.5 percentile
0.63708	0.8	0.64	2.5 percentile
0.656989	0.8	0.66	2.5 percentile
0.676897	0.8	0.68	2.5 percentile
0.696806	0.8	0.7	2.5 percentile
0.716715	0.8	0.72	2.5 percentile
0.736624	0.8	0.74	2.5 percentile
0.756532	0.8	0.76	2.5 percentile
0.776441	0.8	0.78	2.5 percentile
0.79635	0.8	0.8	2.5 percentile
0.816258	0.8	0.82	2.5 percentile
0.836167	0.8	0.84	2.5 percentile
0.856076	0.8	0.86	2.5 percentile
0.875985	0.8	0.88	2.5 percentile
0.895893	0.8	0.9	2.5 percentile
0.915802	0.8	0.92	2.5 percentile
0.935711	0.8	0.94	2.5 percentile
0.95562	0.8	0.96	2.5 percentile
0.975528	0.8	0.98	2.5 percentile
0.995437	0.8	1	2.5 percentile
0	0.9	0	2.5 percentile
0.0198317	0.9	0.02	2.5 percentile
0.0396635	0.9	0.04	2.5 percentile
0.0594952	0.9	0.06	2.5 percentile
0.079327	0.9	0.08	2.5 percentile
0.0991587	0.9	0.1	2.5 percentile
0.11899	0.9	0.12	2.5 percentile
0.138822	0.9	0.14	2.5 percentile
0.158654	0.9	0.16	2.5 percentile
0.178486	0.9	0.18	2.5 percentile
0.198317	0.9	0.2	2.5 percentile
0.218149	0.9	0.22	2.5 percentile
0.237981	0.9	0.24	2.5 percentile
0.257813	0.9	0.26	2.5 percentile
0.277644	0.9	0.28	2.5 percentile
0.297476	0.9	0.3	2.5 percentile
0.317308	0.9	0.32	2.5 percentile
0.33714	0.9	0.34	2.5 percentile
0.356971	0.9	0.36	2.5 percentile
0.376803	0.9	0.38	2.5 percentile
0.396635	0.9	0.4	2.5 percentile
0.416467	0.9	0.42	2.5 percentile
0.436298	0.9	0.44	2.5 percentile
0.45613	0.9	0.46	2.5 percentile
0.475962	0.9	0.48	2.5 percentile
0.495793	0.9	0.5	2.5 percentile
0.515625	0.9	0.52	2.5 percentile
0.535457	0.9	0.54	2.5 percentile
0.555289	0.9	0.56	2.5 percentile
0.57512	0.9	0.58	2.5 percentile
0.594952	0.9	0.6	2.5 percentile
0.614784	0.9	0.62	2.5 percentile
0.634616	0.9	0.64	2.5 percentile
0.654447	0.9	0.66	2.5 percentile
0.674279	0.9	0.68	2.5 percentile
0.694111	0.9	0.7	2.5 percentile
0.713943	0.9	0.72	2.5 percentile
0.733774	0.9	0.74	2.5 percentile
0.753606	0.9	0.76	2.5 percentile
0.773438	0.9	0.78	2.5 percentile
0.79327	0.9	0.8	2.5 percentile
0.813101	0.9	0.82	2.5 percentile
0.832933	0.9	0.84	2.5 percentile
0.852765	0.9	0.86	2.5 percentile
0.872597	0.9	0.88	2.5 percentile
0.892428	0.9	0.9	2.5 percentile
0.91226	0.9	0.92	2.5 percentile
0.932092	0.9	0.94	2.5 percentile
0.951923	0.9	0.96	2.5 percentile
0.971755	0.9	0.98	2.5 percentile
0.991587	0.9	1	2.5 percentile
0	1	0	2.5 percentile
0.0197154	1	0.02	2.5 percentile
0.0394307	1	0.04	2.5 percentile
0.0591461	1	0.06	2.5 percentile
0.0788615	1	0.08	2.5 percentile
0.0985768	1	0.1	2.5 percentile
0.118292	1	0.12	2.5 percentile
0.138008	1	0.14	2.5 percentile
0.157723	1	0.16	2.5 percentile
0.177438	1	0.18	2.5 percentile
0.197154	1	0.2	2.5 percentile
0.216869	1	0.22	2.5 percentile
0.236584	1	0.24	2.5 percentile
0.2563	1	0.26	2.5 percentile
0.276015	1	0.28	2.5 percentile
0.29573	1	0.3	2.5 percentile
0.315446	1	0.32	2.5 percentile
0.335161	1	0.34	2.5 percentile
0.354877	1	0.36	2.5 percentile
0.374592	1	0.38	2.5 percentile
0.394307	1	0.4	2.5 percentile
0.414023	1	0.42	2.5 percentile
0.433738	1	0.44	2.5 percentile
0.453453	1	0.46	2.5 percentile
0.473169	1	0.48	2.5 percentile
0.492884	1	0.5	2.5 percentile
0.5126	1	0.52	2.5 percentile
0.532315	1	0.54	2.5 percentile
0.55203	1	0.56	2.5 percentile
0.571746	1	0.58	2.5 percentile
0.591461	1	0.6	2.5 percentile
0.611176	1	0.62	2.5 percentile
0.630892	1	0.64	2.5 percentile
0.650607	1	0.66	2.5 percentile
0.670322	1	0.68	2.5 percentile
0.690038	1	0.7	2.5 percentile
0.709753	1	0.72	2.5 percentile
0.729469	1	0.74	2.5 percentile
0.749184	1	0.76	2.5 percentile
0.768899	1	0.78	2.5 percentile
0.788615	1	0.8	2.5 percentile
0.80833	1	0.82	2.5 percentile
0.828045	1	0.84	2.5 percentile
0.847761	1	0.86	2.5 percentile
0.867476	1	0.88	2.5 percentile
0.887191	1	0.9	2.5 percentile
0.906907	1	0.92	2.5 percentile
0.926622	1	0.94	2.5 percentile
0.946338	1	0.96	2.5 percentile
0.966053	1	0.98	2.5 percentile
0.985768	1	1	2.5 percentile
0	1.1	0	2.5 percentile
0.0195113	1.1	0.02	2.5 percentile
0.0390227	1.1	0.04	2.5 percentile
0.058534	1.1	0.06	2.5 percentile
0.0780453	1.1	0.08	2.5 percentile
0.0975566	1.1	0.1	2.5 percentile
0.117068	1.1	0.12	2.5 percentile
0.136579	1.1	0.14	2.5 percentile
0.156091	1.1	0.16	2.5 percentile
0.175602	1.1	0.18	2.5 percentile
0.195113	1.1	0.2	2.5 percentile
0.214625	1.1	0.22	2.5 percentile
0.234136	1.1	0.24	2.5 percentile
0.253647	1.1	0.26	2.5 percentile
0.273159	1.1	0.28	2.5 percentile
0.29267	1.1	0.3	2.5 percentile
0.312181	1.1	0.32	2.5 percentile
0.331693	1.1	0.34	2.5 percentile
0.351204	1.1	0.36	2.5 percentile
0.370715	1.1	0.38	2.5 percentile
0.390227	1.1	0.4	2.5 percentile
0.409738	1.1	0.42	2.5 percentile
0.429249	1.1	0.44	2.5 percentile
0.44876	1.1	0.46	2.5 percentile
0.468272	1.1	0.48	2.5 percentile
0.487783	1.1	0.5	2.5 percentile
0.507294	1.1	0.52	2.5 percentile
0.526806	1.1	0.54	2.5 percentile
0.546317	1.1	0.56	2.5 percentile
0.565828	1.1	0.58	2.5 percentile
0.58534	1.1	0.6	2.5 percentile
0.604851	1.1	0.62	2.5 percentile
0.624362	1.1	0.64	2.5 percentile
0.643874	1.1	0.66	2.5 percentile
0.663385	1.1	0.68	2.5 percentile
0.682896	1.1	0.7	2.5 percentile
0.702408	1.1	0.72	2.5 percentile
0.721919	1.1	0.74	2.5 percentile
0.74143	1.1	0.76	2.5 percentile
0.760942	1.1	0.78	2.5 percentile
0.780453	1.1	0.8	2.5 percentile
0.799964	1.1	0.82	2.5 percentile
0.819476	1.1	0.84	2.5 percentile
0.838987	1.1	0.86	2.5 percentile
0.858498	1.1	0.88	2.5 percentile
0.87801	1.1	0.9	2.5 percentile
0.897521	1.1	0.92	2.5 percentile
0.917032	1.1	0.94	2.5 percentile
0.936544	1.1	0.96	2.5 percentile
0.956055	1.1	0.98	2.5 percentile
0.975566	1.1	1	2.5 percentile
0	1.2	0	2.5 percentile
0.0191939	1.2	0.02	2.5 percentile
0.0383877	1.2	0.04	2.5 percentile
0.0575816	1.2	0.06	2.5 percentile
0.0767755	1.2	0.08	2.5 percentile
0.0959693	1.2	0.1	2.5 percentile
0.115163	1.2	0.12	2.5 percentile
0.134357	1.2	0.14	2.5 percentile
0.153551	1.2	0.16	2.5 percentile
0.172745	1.2	0.18	2.5 percentile
0.191939	1.2	0.2	2.5 percentile
0.211133	1.2	0.22	2.5 percentile
0.230326	1.2	0.24	2.5 percentile
0.24952	1.2	0.26	2.5 percentile
0.268714	1.2	0.28	2.5 percentile
0.287908	1.2	0.3	2.5 percentile
0.307102	1.2	0.32	2.5 percentile
0.326296	1.2	0.34	2.5 percentile
0.34549	1.2	0.36	2.5 percentile
0.364683	1.2	0.38	2.5 percentile
0.383877	1.2	0.4	2.5 percentile
0.403071	1.2	0.42	2.5 percentile
0.422265	1.2	0.44	2.5 percentile
0.441459	1.2	0.46	2.5 percentile
0.460653	1.2	0.48	2.5 percentile
0.479847	1.2	0.5	2.5 percentile
0.499041	1.2	0.52	2.5 percentile
0.518234	1.2	0.54	2.5 percentile
0.537428	1.2	0.56	2.5 percentile
0.556622	1.2	0.58	2.5 percentile
0.575816	1.2	0.6	2.5 percentile
0.59501	1.2	0.62	2.5 percentile
0.614204	1.2	0.64	2.5 percentile
0.633398	1.2	0.66	2.5 percentile
0.652591	1.2	0.68	2.5 percentile
0.671785	1.2	0.7	2.5 percentile
0.690979	1.2	0.72	2.5 percentile
0.710173	1.2	0.74	2.5 percentile
0.729367	1.2	0.76	2.5 percentile
0.748561	1.2	0.78	2.5 percentile
0.767755	1.2	0.8	2.5 percentile
0.786949	1.2	0.82	2.5 percentile
0.806142	1.2	0.84	2.5 percentile
0.825336	1.2	0.86	2.5 percentile
0.84453	1.2	0.88	2.5 percentile
0.863724	1.2	0.9	2.5 percentile
0.882918	1.2	0.92	2.5 percentile
0.902112	1.2	0.94	2.5 percentile
0.921306	1.2	0.96	2.5 percentile
0.940499	1.2	0.98	2.5 percentile
0.959693	1.2	1	2.5 percentile
0	1.3	0	2.5 percentile
0.0188247	1.3	0.02	2.5 percentile
0.0376494	1.3	0.04	2.5 percentile
0.0564742	1.3	0.06	2.5 percentile
0.0752989	1.3	0.08	2.5 percentile
0.0941236	1.3	0.1	2.5 percentile
0.112948	1.3	0.12	2.5 percentile
0.131773	1.3	0.14	2.5 percentile
0.150598	1.3	0.16	2.5 percentile
0.169423	1.3	0.18	2.5 percentile
0.188247	1.3	0.2	2.5 percentile
0.207072	1.3	0.22	2.5 percentile
0.225897	1.3	0.24	2.5 percentile
0.244721	1.3	0.26	2.5 percentile
0.263546	1.3	0.28	2.5 percentile
0.282371	1.3	0.3	2.5 percentile
0.301196	1.3	0.32	2.5 percentile
0.32002	1.3	0.34	2.5 percentile
0.338845	1.3	0.36	2.5 percentile
0.35767	1.3	0.38	2.5 percentile
0.376494	1.3	0.4	2.5 percentile
0.395319	1.3	0.42	2.5 percentile
0.414144	1.3	0.44	2.5 percentile
0.432969	1.3	0.46	2.5 percentile
0.451793	1.3	0.48	2.5 percentile
0.470618	1.3	0.5	2.5 percentile
0.489443	1.3	0.52	2.5 percentile
0.508268	1.3	0.54	2.5 percentile
0.527092	1.3	0.56	2.5 percentile
0.545917	1.3	0.58	2.5 percentile
0.564742	1.3	0.6	2.5 percentile
0.583566	1.3	0.62	2.5 percentile
0.602391	1.3	0.64	2.5 percentile
0.621216	1.3	0.66	2.5 percentile
0.640041	1.3	0.68	2.5 percentile
0.658865	1.3	0.7	2.5 percentile
0.67769	1.3	0.72	2.5 percentile
0.696515	1.3	0.74	2.5 percentile
0.71534	1.3	0.76	2.5 percentile
0.734164	1.3	0.78	2.5 percentile
0.752989	1.3	0.8	2.5 percentile
0.771814	1.3	0.82	2.5 percentile
0.790638	1.3	0.84	2.5 percentile
0.809463	1.3	0.86	2.5 percentile
0.828288	1.3	0.88	2.5 percentile
0.847113	1.3	0.9	2.5 percentile
0.865937	1.3	0.92	2.5 percentile
0.884762	1.3	0.94	2.5 percentile
0.903587	1.3	0.96	2.5 percentile
0.922411	1.3	0.98	2.5 percentile
0.941236	1.3	1	2.5 percentile
0	1.4	0	2.5 percentile
0.0184272	1.4	0.02	2.5 percentile
0.0368544	1.4	0.04	2.5 percentile
0.0552816	1.4	0.06	2.5 percentile
0.0737088	1.4	0.08	2.5 percentile
0.092136	1.4	0.1	2.5 percentile
0.110563	1.4	0.12	2.5 percentile
0.12899	1.4	0.14	2.5 percentile
0.147418	1.4	0.16	2.5 percentile
0.165845	1.4	0.18	2.5 percentile
0.184272	1.4	0.2	2.5 percentile
0.202699	1.4	0.22	2.5 percentile
0.221126	1.4	0.24	2.5 percentile
0.239554	1.4	0.26	2.5 percentile
0.257981	1.4	0.28	2.5 percentile
0.276408	1.4	0.3	2.5 percentile
0.294835	1.4	0.32	2.5 percentile
0.313262	1.4	0.34	2.5 percentile
0.33169	1.4	0.36	2.5 percentile
0.350117	1.4	0.38	2.5 percentile
0.368544	1.4	0.4	2.5 percentile
0.386971	1.4	0.42	2.5 percentile
0.405398	1.4	0.44	2.5 percentile
0.423826	1.4	0.46	2.5 percentile
0.442253	1.4	0.48	2.5 percentile
0.46068	1.4	0.5	2.5 percentile
0.479107	1.4	0.52	2.5 percentile
0.497534	1.4	0.54	2.5 percentile
0.515962	1.4	0.56	2.5 percentile
0.534389	1.4	0.58	2.5 percentile
0.552816	1.4	0.6	2.5 percentile
0.571243	1.4	0.62	2.5 percentile
0.58967	1.4	0.64	2.5 percentile
0.608098	1.4	0.66	2.5 percentile
0.626525	1.4	0.68	2.5 percentile
0.644952	1.4	0.7	2.5 percentile
0.663379	1.4	0.72	2.5 percentile
0.681807	1.4	0.74	2.5 percentile
0.700234	1.4	0.76	2.5 percentile
0.718661	1.4	0.78	2.5 percentile
0.737088	1.4	0.8	2.5 percentile
0.755515	1.4	0.82	2.5 percentile
0.773943	1.4	0.84	2.5 percentile
0.79237	1.4	0.86	2.5 percentile
0.810797	1.4	0.88	2.5 percentile
0.829224	1.4	0.9	2.5 percentile
0.847651	1.4	0.92	2.5 percentile
0.866079	1.4	0.94	2.5 percentile
0.884506	1.4	0.96	2.5 percentile
0.902933	1.4	0.98	2.5 percentile
0.92136	1.4	1	2.5 percentile
0	1.5	0	2.5 percentile
0.0180189	1.5	0.02	2.5 percentile
0.0360377	1.5	0.04	2.5 percentile
0.0540566	1.5	0.06	2.5 percentile
0.0720755	1.5	0.08	2.5 percentile
0.0900943	1.5	0.1	2.5 percentile
0.108113	1.5	0.12	2.5 percentile
0.126132	1.5	0.14	2.5 percentile
0.144151	1.5	0.16	2.5 percentile
0.16217	1.5	0.18	2.5 percentile
0.180189	1.5	0.2	2.5 percentile
0.198208	1.5	0.22	2.5 percentile
0.216226	1.5	0.24	2.5 percentile
0.234245	1.5	0.26	2.5 percentile
0.252264	1.5	0.28	2.5 percentile
0.270283	1.5	0.3	2.5 percentile
0.288302	1.5	0.32	2.5 percentile
0.306321	1.5	0.34	2.5 percentile
0.32434	1.5	0.36	2.5 percentile
0.342358	1.5	0.38	2.5 percentile
0.360377	1.5	0.4	2.5 percentile
0.378396	1.5	0.42	2.5 percentile
0.396415	1.5	0.44	2.5 percentile
0.414434	1.5	0.46	2.5 percentile
0.432453	1.5	0.48	2.5 percentile
0.450472	1.5	0.5	2.5 percentile
0.468491	1.5	0.52	2.5 percentile
0.486509	1.5	0.54	2.5 percentile
0.504528	1.5	0.56	2.5 percentile
0.522547	1.5	0.58	2.5 percentile
0.540566	1.5	0.6	2.5 percentile
0.558585	1.5	0.62	2.5 percentile
0.576604	1.5	0.64	2.5 percentile
0.594623	1.5	0.66	2.5 percentile
0.612641	1.5	0.68	2.5 percentile
0.63066	1.5	0.7	2.5 percentile
0.648679	1.5	0.72	2.5 percentile
0.666698	1.5	0.74	2.5 percentile
0.684717	1.5	0.76	2.5 percentile
0.702736	1.5	0.78	2.5 percentile
0.720755	1.5	0.8	2.5 percentile
0.738774	1.5	0.82	2.5 percentile
0.756792	1.5	0.84	2.5 percentile
0.774811	1.5	0.86	2.5 percentile
0.79283	1.5	0.88	2.5 percentile
0.810849	1.5	0.9	2.5 percentile
0.828868	1.5	0.92	2.5 percentile
0.846887	1.5	0.94	2.5 percentile
0.864906	1.5	0.96	2.5 percentile
0.882924	1.5	0.98	2.5 percentile
0.900943	1.5	1	2.5 percentile
0	1.6	0	2.5 percentile
0.0176196	1.6	0.02	2.5 percentile
0.0352391	1.6	0.04	2.5 percentile
0.0528587	1.6	0.06	2.5 percentile
0.0704783	1.6	0.08	2.5 percentile
0.0880979	1.6	0.1	2.5 percentile
0.105717	1.6	0.12	2.5 percentile
0.123337	1.6	0.14	2.5 percentile
0.140957	1.6	0.16	2.5 percentile
0.158576	1.6	0.18	2.5 percentile
0.176196	1.6	0.2	2.5 percentile
0.193815	1.6	0.22	2.5 percentile
0.211435	1.6	0.24	2.5 percentile
0.229054	1.6	0.26	2.5 percentile
0.246674	1.6	0.28	2.5 percentile
0.264294	1.6	0.3	2.5 percentile
0.281913	1.6	0.32	2.5 percentile
0.299533	1.6	0.34	2.5 percentile
0.317152	1.6	0.36	2.5 percentile
0.334772	1.6	0.38	2.5 percentile
0.352391	1.6	0.4	2.5 percentile
0.370011	1.6	0.42	2.5 percentile
0.387631	1.6	0.44	2.5 percentile
0.40525	1.6	0.46	2.5 percentile
0.42287	1.6	0.48	2.5 percentile
0.440489	1.6	0.5	2.5 percentile
0.458109	1.6	0.52	2.5 percentile
0.475728	1.6	0.54	2.5 percentile
0.493348	1.6	0.56	2.5 percentile
0.510968	1.6	0.58	2.5 percentile
0.528587	1.6	0.6	2.5 percentile
0.546207	1.6	0.62	2.5 percentile
0.563826	1.6	0.64	2.5 percentile
0.581446	1.6	0.66	2.5 percentile
0.599065	1.6	0.68	2.5 percentile
0.616685	1.6	0.7	2.5 percentile
0.634305	1.6	0.72	2.5 percentile
0.651924	1.6	0.74	2.5 percentile
0.669544	1.6	0.76	2.5 percentile
0.687163	1.6	0.78	2.5 percentile
0.704783	1.6	0.8	2.5 percentile
0.722402	1.6	0.82	2.5 percentile
0.740022	1.6	0.84	2.5 percentile
0.757642	1.6	0.86	2.5 percentile
0.775261	1.6	0.88	2.5 percentile
0.792881	1.6	0.9	2.5 percentile
0.8105	1.6	0.92	2.5 percentile
0.82812	1.6	0.94	2.5 percentile
0.845739	1.6	0.96	2.5 percentile
0.863359	1.6	0.98	2.5 percentile
0.880979	1.6	1	2.5 percentile
0	1.7	0	2.5 percentile
0.0172321	1.7	0.02	2.5 percentile
0.0344643	1.7	0.04	2.5 percentile
0.0516964	1.7	0.06	2.5 percentile
0.0689286	1.7	0.08	2.5 percentile
0.0861607	1.7	0.1	2.5 percentile
0.103393	1.7	0.12	2.5 percentile
0.120625	1.7	0.14	2.5 percentile
0.137857	1.7	0.16	2.5 percentile
0.155089	1.7	0.18	2.5 percentile
0.172321	1.7	0.2	2.5 percentile
0.189554	1.7	0.22	2.5 percentile
0.206786	1.7	0.24	2.5 percentile
0.224018	1.7	0.26	2.5 percentile
0.24125	1.7	0.28	2.5 percentile
0.258482	1.7	0.3	2.5 percentile
0.275714	1.7	0.32	2.5 percentile
0.292946	1.7	0.34	2.5 percentile
0.310179	1.7	0.36	2.5 percentile
0.327411	1.7	0.38	2.5 percentile
0.344643	1.7	0.4	2.5 percentile
0.361875	1.7	0.42	2.5 percentile
0.379107	1.7	0.44	2.5 percentile
0.396339	1.7	0.46	2.5 percentile
0.413571	1.7	0.48	2.5 percentile
0.430804	1.7	0.5	2.5 percentile
0.448036	1.7	0.52	2.5 percentile
0.465268	1.7	0.54	2.5 percentile
0.4825	1.7	0.56	2.5 percentile
0.499732	1.7	0.58	2.5 percentile
0.516964	1.7	0.6	2.5 percentile
0.534196	1.7	0.62	2.5 percentile
0.551429	1.7	0.64	2.5 percentile
0.568661	1.7	0.66	2.5 percentile
0.585893	1.7	0.68	2.5 percentile
0.603125	1.7	0.7	2.5 percentile
0.620357	1.7	0.72	2.5 percentile
0.637589	1.7	0.74	2.5 percentile
0.654821	1.7	0.76	2.5 percentile
0.672054	1.7	0.78	2.5 percentile
0.689286	1.7	0.8	2.5 percentile
0.706518	1.7	0.82	2.5 percentile
0.72375	1.7	0.84	2.5 percentile
0.740982	1.7	0.86	2.5 percentile
0.758214	1.7	0.88	2.5 percentile
0.775446	1.7	0.9	2.5 percentile
0.792679	1.7	0.92	2.5 percentile
0.809911	1.7	0.94	2.5 percentile
0.827143	1.7	0.96	2.5 percentile
0.844375	1.7	0.98	2.5 percentile
0.861607	1.7	1	2.5 percentile
0	1.8	0	2.5 percentile
0.0168569	1.8	0.02	2.5 percentile
0.0337138	1.8	0.04	2.5 percentile
0.0505707	1.8	0.06	2.5 percentile
0.0674275	1.8	0.08	2.5 percentile
0.0842844	1.8	0.1	2.5 percentile
0.101141	1.8	0.12	2.5 percentile
0.117998	1.8	0.14	2.5 percentile
0.134855	1.8	0.16	2.5 percentile
0.151712	1.8	0.18	2.5 percentile
0.168569	1.8	0.2	2.5 percentile
0.185426	1.8	0.22	2.5 percentile
0.202283	1.8	0.24	2.5 percentile
0.21914	1.8	0.26	2.5 percentile
0.235996	1.8	0.28	2.5 percentile
0.252853	1.8	0.3	2.5 percentile
0.26971	1.8	0.32	2.5 percentile
0.286567	1.8	0.34	2.5 percentile
0.303424	1.8	0.36	2.5 percentile
0.320281	1.8	0.38	2.5 percentile
0.337138	1.8	0.4	2.5 percentile
0.353995	1.8	0.42	2.5 percentile
0.370851	1.8	0.44	2.5 percentile
0.387708	1.8	0.46	2.5 percentile
0.404565	1.8	0.48	2.5 percentile
0.421422	1.8	0.5	2.5 percentile
0.438279	1.8	0.52	2.5 percentile
0.455136	1.8	0.54	2.5 percentile
0.471993	1.8	0.56	2.5 percentile
0.48885	1.8	0.58	2.5 percentile
0.505707	1.8	0.6	2.5 percentile
0.522563	1.8	0.62	2.5 percentile
0.53942	1.8	0.64	2.5 percentile
0.556277	1.8	0.66	2.5 percentile
0.573134	1.8	0.68	2.5 percentile
0.589991	1.8	0.7	2.5 percentile
0.606848	1.8	0.72	2.5 percentile
0.623705	1.8	0.74	2.5 percentile
0.640562	1.8	0.76	2.5 percentile
0.657419	1.8	0.78	2.5 percentile
0.674275	1.8	0.8	2.5 percentile
0.691132	1.8	0.82	2.5 percentile
0.707989	1.8	0.84	2.5 percentile
0.724846	1.8	0.86	2.5 percentile
0.741703	1.8	0.88	2.5 percentile
0.75856	1.8	0.9	2.5 percentile
0.775417	1.8	0.92	2.5 percentile
0.792274	1.8	0.94	2.5 percentile
0.809131	1.8	0.96	2.5 percentile
0.825987	1.8	0.98	2.5 percentile
0.842844	1.8	1	2.5 percentile
0	1.9	0	2.5 percentile
0.0164765	1.9	0.02	2.5 percentile
0.0329531	1.9	0.04	2.5 percentile
0.0494296	1.9	0.06	2.5 percentile
0.0659061	1.9	0.08	2.5 percentile
0.0823827	1.9	0.1	2.5 percentile
0.0988592	1.9	0.12	2.5 percentile
0.115336	1.9	0.14	2.5 percentile
0.131812	1.9	0.16	2.5 percentile
0.148289	1.9	0.18	2.5 percentile
0.164765	1.9	0.2	2.5 percentile
0.181242	1.9	0.22	2.5 percentile
0.197718	1.9	0.24	2.5 percentile
0.214195	1.9	0.26	2.5 percentile
0.230672	1.9	0.28	2.5 percentile
0.247148	1.9	0.3	2.5 percentile
0.263625	1.9	0.32	2.5 percentile
0.280101	1.9	0.34	2.5 percentile
0.296578	1.9	0.36	2.5 percentile
0.313054	1.9	0.38	2.5 percentile
0.329531	1.9	0.4	2.5 percentile
0.346007	1.9	0.42	2.5 percentile
0.362484	1.9	0.44	2.5 percentile
0.37896	1.9	0.46	2.5 percentile
0.395437	1.9	0.48	2.5 percentile
0.411913	1.9	0.5	2.5 percentile
0.42839	1.9	0.52	2.5 percentile
0.444866	1.9	0.54	2.5 percentile
0.461343	1.9	0.56	2.5 percentile
0.47782	1.9	0.58	2.5 percentile
0.494296	1.9	0.6	2.5 percentile
0.510773	1.9	0.62	2.5 percentile
0.527249	1.9	0.64	2.5 percentile
0.543726	1.9	0.66	2.5 percentile
0.560202	1.9	0.68	2.5 percentile
0.576679	1.9	0.7	2.5 percentile
0.593155	1.9	0.72	2.5 percentile
0.609632	1.9	0.74	2.5 percentile
0.626108	1.9	0.76	2.5 percentile
0.642585	1.9	0.78	2.5 percentile
0.659061	1.9	0.8	2.5 percentile
0.675538	1.9	0.82	2.5 percentile
0.692015	1.9	0.84	2.5 percentile
0.708491	1.9	0.86	2.5 percentile
0.724968	1.9	0.88	2.5 percentile
0.741444	1.9	0.9	2.5 percentile
0.757921	1.9	0.92	2.5 percentile
0.774397	1.9	0.94	2.5 percentile
0.790874	1.9	0.96	2.5 percentile
0.80735	1.9	0.98	2.5 percentile
0.823827	1.9	1	2.5 percentile
0	2	0	2.5 percentile
0.0160813	2	0.02	2.5 percentile
0.0321625	2	0.04	2.5 percentile
0.0482438	2	0.06	2.5 percentile
0.0643251	2	0.08	2.5 percentile
0.0804063	2	0.1	2.5 percentile
0.0964876	2	0.12	2.5 percentile
0.112569	2	0.14	2.5 percentile
0.12865	2	0.16	2.5 percentile
0.144731	2	0.18	2.5 percentile
0.160813	2	0.2	2.5 percentile
0.176894	2	0.22	2.5 percentile
0.192975	2	0.24	2.5 percentile
0.209056	2	0.26	2.5 percentile
0.225138	2	0.28	2.5 percentile
0.241219	2	0.3	2.5 percentile
0.2573	2	0.32	2.5 percentile
0.273382	2	0.34	2.5 percentile
0.289463	2	0.36	2.5 percentile
0.305544	2	0.38	2.5 percentile
0.321625	2	0.4	2.5 percentile
0.337707	2	0.42	2.5 percentile
0.353788	2	0.44	2.5 percentile
0.369869	2	0.46	2.5 percentile
0.38595	2	0.48	2.5 percentile
0.402032	2	0.5	2.5 percentile
0.418113	2	0.52	2.5 percentile
0.434194	2	0.54	2.5 percentile
0.450275	2	0.56	2.5 percentile
0.466357	2	0.58	2.5 percentile
0.482438	2	0.6	2.5 percentile
0.498519	2	0.62	2.5 percentile
0.5146	2	0.64	2.5 percentile
0.530682	2	0.66	2.5 percentile
0.546763	2	0.68	2.5 percentile
0.562844	2	0.7	2.5 percentile
0.578926	2	0.72	2.5 percentile
0.595007	2	0.74	2.5 percentile
0.611088	2	0.76	2.5 percentile
0.627169	2	0.78	2.5 percentile
0.643251	2	0.8	2.5 percentile
0.659332	2	0.82	2.5 percentile
0.675413	2	0.84	2.5 percentile
0.691494	2	0.86	2.5 percentile
0.707576	2	0.88	2.5 percentile
0.723657	2	0.9	2.5 percentile
0.739738	2	0.92	2.5 percentile
0.755819	2	0.94	2.5 percentile
0.771901	2	0.96	2.5 percentile
0.787982	2	0.98	2.5 percentile
0.804063	2	1	2.5 percentile
0	2.1	0	2.5 percentile
0.0157053	2.1	0.02	2.5 percentile
0.0314107	2.1	0.04	2.5 percentile
0.047116	2.1	0.06	2.5 percentile
0.0628214	2.1	0.08	2.5 percentile
0.0785267	2.1	0.1	2.5 percentile
0.0942321	2.1	0.12	2.5 percentile
0.109937	2.1	0.14	2.5 percentile
0.125643	2.1	0.16	2.5 percentile
0.141348	2.1	0.18	2.5 percentile
0.157053	2.1	0.2	2.5 percentile
0.172759	2.1	0.22	2.5 percentile
0.188464	2.1	0.24	2.5 percentile
0.20417	2.1	0.26	2.5 percentile
0.219875	2.1	0.28	2.5 percentile
0.23558	2.1	0.3	2.5 percentile
0.251286	2.1	0.32	2.5 percentile
0.266991	2.1	0.34	2.5 percentile
0.282696	2.1	0.36	2.5 percentile
0.298402	2.1	0.38	2.5 percentile
0.314107	2.1	0.4	2.5 percentile
0.329812	2.1	0.42	2.5 percentile
0.345518	2.1	0.44	2.5 percentile
0.361223	2.1	0.46	2.5 percentile
0.376928	2.1	0.48	2.5 percentile
0.392634	2.1	0.5	2.5 percentile
0.408339	2.1	0.52	2.5 percentile
0.424044	2.1	0.54	2.5 percentile
0.43975	2.1	0.56	2.5 percentile
0.455455	2.1	0.58	2.5 percentile
0.47116	2.1	0.6	2.5 percentile
0.486866	2.1	0.62	2.5 percentile
0.502571	2.1	0.64	2.5 percentile
0.518276	2.1	0.66	2.5 percentile
0.533982	2.1	0.68	2.5 percentile
0.549687	2.1	0.7	2.5 percentile
0.565393	2.1	0.72	2.5 percentile
0.581098	2.1	0.74	2.5 percentile
0.596803	2.1	0.76	2.5 percentile
0.612509	2.1	0.78	2.5 percentile
0.628214	2.1	0.8	2.5 percentile
0.643919	2.1	0.82	2.5 percentile
0.659625	2.1	0.84	2.5 percentile
0.67533	2.1	0.86	2.5 percentile
0.691035	2.1	0.88	2.5 percentile
0.706741	2.1	0.9	2.5 percentile
0.722446	2.1	0.92	2.5 percentile
0.738151	2.1	0.94	2.5 percentile
0.753857	2.1	0.96	2.5 percentile
0.769562	2.1	0.98	2.5 percentile
0.785267	2.1	1	2.5 percentile
0	2.2	0	2.5 percentile
0.0153307	2.2	0.02	2.5 percentile
0.0306613	2.2	0.04	2.5 percentile
0.045992	2.2	0.06	2.5 percentile
0.0613227	2.2	0.08	2.5 percentile
0.0766533	2.2	0.1	2.5 percentile
0.091984	2.2	0.12	2.5 percentile
0.107315	2.2	0.14	2.5 percentile
0.122645	2.2	0.16	2.5 percentile
0.137976	2.2	0.18	2.5 percentile
0.153307	2.2	0.2	2.5 percentile
0.168637	2.2	0.22	2.5 percentile
0.183968	2.2	0.24	2.5 percentile
0.199299	2.2	0.26	2.5 percentile
0.214629	2.2	0.28	2.5 percentile
0.22996	2.2	0.3	2.5 percentile
0.245291	2.2	0.32	2.5 percentile
0.260621	2.2	0.34	2.5 percentile
0.275952	2.2	0.36	2.5 percentile
0.291283	2.2	0.38	2.5 percentile
0.306613	2.2	0.4	2.5 percentile
0.321944	2.2	0.42	2.5 percentile
0.337275	2.2	0.44	2.5 percentile
0.352605	2.2	0.46	2.5 percentile
0.367936	2.2	0.48	2.5 percentile
0.383267	2.2	0.5	2.5 percentile
0.398597	2.2	0.52	2.5 percentile
0.413928	2.2	0.54	2.5 percentile
0.429259	2.2	0.56	2.5 percentile
0.444589	2.2	0.58	2.5 percentile
0.45992	2.2	0.6	2.5 percentile
0.475251	2.2	0.62	2.5 percentile
0.490581	2.2	0.64	2.5 percentile
0.505912	2.2	0.66	2.5 percentile
0.521243	2.2	0.68	2.5 percentile
0.536573	2.2	0.7	2.5 percentile
0.551904	2.2	0.72	2.5 percentile
0.567235	2.2	0.74	2.5 percentile
0.582565	2.2	0.76	2.5 percentile
0.597896	2.2	0.78	2.5 percentile
0.613227	2.2	0.8	2.5 percentile
0.628557	2.2	0.82	2.5 percentile
0.643888	2.2	0.84	2.5 percentile
0.659219	2.2	0.86	2.5 percentile
0.674549	2.2	0.88	2.5 percentile
0.68988	2.2	0.9	2.5 percentile
0.705211	2.2	0.92	2.5 percentile
0.720541	2.2	0.94	2.5 percentile
0.735872	2.2	0.96	2.5 percentile
0.751203	2.2	0.98	2.5 percentile
0.766533	2.2	1	2.5 percentile
0	2.3	0	2.5 percentile
0.0149554	2.3	0.02	2.5 percentile
0.0299108	2.3	0.04	2.5 percentile
0.0448662	2.3	0.06	2.5 percentile
0.0598216	2.3	0.08	2.5 percentile
0.074777	2.3	0.1	2.5 percentile
0.0897324	2.3	0.12	2.5 percentile
0.104688	2.3	0.14	2.5 percentile
0.119643	2.3	0.16	2.5 percentile
0.134599	2.3	0.18	2.5 percentile
0.149554	2.3	0.2	2.5 percentile
0.164509	2.3	0.22	2.5 percentile
0.179465	2.3	0.24	2.5 percentile
0.19442	2.3	0.26	2.5 percentile
0.209376	2.3	0.28	2.5 percentile
0.224331	2.3	0.3	2.5 percentile
0.239286	2.3	0.32	2.5 percentile
0.254242	2.3	0.34	2.5 percentile
0.269197	2.3	0.36	2.5 percentile
0.284152	2.3	0.38	2.5 percentile
0.299108	2.3	0.4	2.5 percentile
0.314063	2.3	0.42	2.5 percentile
0.329019	2.3	0.44	2.5 percentile
0.343974	2.3	0.46	2.5 percentile
0.358929	2.3	0.48	2.5 percentile
0.373885	2.3	0.5	2.5 percentile
0.38884	2.3	0.52	2.5 percentile
0.403796	2.3	0.54	2.5 percentile
0.418751	2.3	0.56	2.5 percentile
0.433706	2.3	0.58	2.5 percentile
0.448662	2.3	0.6	2.5 percentile
0.463617	2.3	0.62	2.5 percentile
0.478573	2.3	0.64	2.5 percentile
0.493528	2.3	0.66	2.5 percentile
0.508483	2.3	0.68	2.5 percentile
0.523439	2.3	0.7	2.5 percentile
0.538394	2.3	0.72	2.5 percentile
0.55335	2.3	0.74	2.5 percentile
0.568305	2.3	0.76	2.5 percentile
0.58326	2.3	0.78	2.5 percentile
0.598216	2.3	0.8	2.5 percentile
0.613171	2.3	0.82	2.5 percentile
0.628127	2.3	0.84	2.5 percentile
0.643082	2.3	0.86	2.5 percentile
0.658037	2.3	0.88	2.5 percentile
0.672993	2.3	0.9	2.5 percentile
0.687948	2.3	0.92	2.5 percentile
0.702903	2.3	0.94	2.5 percentile
0.717859	2.3	0.96	2.5 percentile
0.732814	2.3	0.98	2.5 percentile
0.74777	2.3	1	2.5 percentile
0	2.4	0	2.5 percentile
0.0145577	2.4	0.02	2.5 percentile
0.0291154	2.4	0.04	2.5 percentile
0.0436731	2.4	0.06	2.5 percentile
0.0582308	2.4	0.08	2.5 percentile
0.0727885	2.4	0.1	2.5 percentile
0.0873462	2.4	0.12	2.5 percentile
0.101904	2.4	0.14	2.5 percentile
0.116462	2.4	0.16	2.5 percentile
0.131019	2.4	0.18	2.5 percentile
0.145577	2.4	0.2	2.5 percentile
0.160135	2.4	0.22	2.5 percentile
0.174692	2.4	0.24	2.5 percentile
0.18925	2.4	0.26	2.5 percentile
0.203808	2.4	0.28	2.5 percentile
0.218366	2.4	0.3	2.5 percentile
0.232923	2.4	0.32	2.5 percentile
0.247481	2.4	0.34	2.5 percentile
0.262039	2.4	0.36	2.5 percentile
0.276596	2.4	0.38	2.5 percentile
0.291154	2.4	0.4	2.5 percentile
0.305712	2.4	0.42	2.5 percentile
0.320269	2.4	0.44	2.5 percentile
0.334827	2.4	0.46	2.5 percentile
0.349385	2.4	0.48	2.5 percentile
0.363943	2.4	0.5	2.5 percentile
0.3785	2.4	0.52	2.5 percentile
0.393058	2.4	0.54	2.5 percentile
0.407616	2.4	0.56	2.5 percentile
0.422173	2.4	0.58	2.5 percentile
0.436731	2.4	0.6	2.5 percentile
0.451289	2.4	0.62	2.5 percentile
0.465846	2.4	0.64	2.5 percentile
0.480404	2.4	0.66	2.5 percentile
0.494962	2.4	0.68	2.5 percentile
0.50952	2.4	0.7	2.5 percentile
0.524077	2.4	0.72	2.5 percentile
0.538635	2.4	0.74	2.5 percentile
0.553193	2.4	0.76	2.5 percentile
0.56775	2.4	0.78	2.5 percentile
0.582308	2.4	0.8	2.5 percentile
0.596866	2.4	0.82	2.5 percentile
0.611423	2.4	0.84	2.5 percentile
0.625981	2.4	0.86	2.5 percentile
0.640539	2.4	0.88	2.5 percentile
0.655097	2.4	0.9	2.5 percentile
0.669654	2.4	0.92	2.5 percentile
0.684212	2.4	0.94	2.5 percentile
0.69877	2.4	0.96	2.5 percentile
0.713327	2.4	0.98	2.5 percentile
0.727885	2.4	1	2.5 percentile
0	2.5	0	2.5 percentile
0.0141625	2.5	0.02	2.5 percentile
0.0283249	2.5	0.04	2.5 percentile
0.0424874	2.5	0.06	2.5 percentile
0.0566499	2.5	0.08	2.5 percentile
0.0708123	2.5	0.1	2.5 percentile
0.0849748	2.5	0.12	2.5 percentile
0.0991373	2.5	0.14	2.5 percentile
0.1133	2.5	0.16	2.5 percentile
0.127462	2.5	0.18	2.5 percentile
0.141625	2.5	0.2	2.5 percentile
0.155787	2.5	0.22	2.5 percentile
0.16995	2.5	0.24	2.5 percentile
0.184112	2.5	0.26	2.5 percentile
0.198275	2.5	0.28	2.5 percentile
0.212437	2.5	0.3	2.5 percentile
0.226599	2.5	0.32	2.5 percentile
0.240762	2.5	0.34	2.5 percentile
0.254924	2.5	0.36	2.5 percentile
0.269087	2.5	0.38	2.5 percentile
0.283249	2.5	0.4	2.5 percentile
0.297412	2.5	0.42	2.5 percentile
0.311574	2.5	0.44	2.5 percentile
0.325737	2.5	0.46	2.5 percentile
0.339899	2.5	0.48	2.5 percentile
0.354062	2.5	0.5	2.5 percentile
0.368224	2.5	0.52	2.5 percentile
0.382387	2.5	0.54	2.5 percentile
0.396549	2.5	0.56	2.5 percentile
0.410712	2.5	0.58	2.5 percentile
0.424874	2.5	0.6	2.5 percentile
0.439036	2.5	0.62	2.5 percentile
0.453199	2.5	0.64	2.5 percentile
0.467361	2.5	0.66	2.5 percentile
0.481524	2.5	0.68	2.5 percentile
0.495686	2.5	0.7	2.5 percentile
0.509849	2.5	0.72	2.5 percentile
0.524011	2.5	0.74	2.5 percentile
0.538174	2.5	0.76	2.5 percentile
0.552336	2.5	0.78	2.5 percentile
0.566499	2.5	0.8	2.5 percentile
0.580661	2.5	0.82	2.5 percentile
0.594824	2.5	0.84	2.5 percentile
0.608986	2.5	0.86	2.5 percentile
0.623149	2.5	0.88	2.5 percentile
0.637311	2.5	0.9	2.5 percentile
0.651473	2.5	0.92	2.5 percentile
0.665636	2.5	0.94	2.5 percentile
0.679798	2.5	0.96	2.5 percentile
0.693961	2.5	0.98	2.5 percentile
0.708123	2.5	1	2.5 percentile
0	2.6	0	2.5 percentile
0.0137883	2.6	0.02	2.5 percentile
0.0275767	2.6	0.04	2.5 percentile
0.041365	2.6	0.06	2.5 percentile
0.0551533	2.6	0.08	2.5 percentile
0.0689417	2.6	0.1	2.5 percentile
0.08273	2.6	0.12	2.5 percentile
0.0965183	2.6	0.14	2.5 percentile
0.110307	2.6	0.16	2.5 percentile
0.124095	2.6	0.18	2.5 percentile
0.137883	2.6	0.2	2.5 percentile
0.151672	2.6	0.22	2.5 percentile
0.16546	2.6	0.24	2.5 percentile
0.179248	2.6	0.26	2.5 percentile
0.193037	2.6	0.28	2.5 percentile
0.206825	2.6	0.3	2.5 percentile
0.220613	2.6	0.32	2.5 percentile
0.234402	2.6	0.34	2.5 percentile
0.24819	2.6	0.36	2.5 percentile
0.261978	2.6	0.38	2.5 percentile
0.275767	2.6	0.4	2.5 percentile
0.289555	2.6	0.42	2.5 percentile
0.303343	2.6	0.44	2.5 percentile
0.317132	2.6	0.46	2.5 percentile
0.33092	2.6	0.48	2.5 percentile
0.344708	2.6	0.5	2.5 percentile
0.358497	2.6	0.52	2.5 percentile
0.372285	2.6	0.54	2.5 percentile
0.386073	2.6	0.56	2.5 percentile
0.399862	2.6	0.58	2.5 percentile
0.41365	2.6	0.6	2.5 percentile
0.427438	2.6	0.62	2.5 percentile
0.441227	2.6	0.64	2.5 percentile
0.455015	2.6	0.66	2.5 percentile
0.468803	2.6	0.68	2.5 percentile
0.482592	2.6	0.7	2.5 percentile
0.49638	2.6	0.72	2.5 percentile
0.510168	2.6	0.74	2.5 percentile
0.523957	2.6	0.76	2.5 percentile
0.537745	2.6	0.78	2.5 percentile
0.551533	2.6	0.8	2.5 percentile
0.565322	2.6	0.82	2.5 percentile
0.57911	2.6	0.84	2.5 percentile
0.592898	2.6	0.86	2.5 percentile
0.606687	2.6	0.88	2.5 percentile
0.620475	2.6	0.9	2.5 percentile
0.634263	2.6	0.92	2.5 percentile
0.648052	2.6	0.94	2.5 percentile
0.66184	2.6	0.96	2.5 percentile
0.675628	2.6	0.98	2.5 percentile
0.689417	2.6	1	2.5 percentile
0	2.7	0	2.5 percentile
0.0134362	2.7	0.02	2.5 percentile
0.0268724	2.7	0.04	2.5 percentile
0.0403085	2.7	0.06	2.5 percentile
0.0537447	2.7	0.08	2.5 percentile
0.0671809	2.7	0.1	2.5 percentile
0.0806171	2.7	0.12	2.5 percentile
0.0940532	2.7	0.14	2.5 percentile
0.107489	2.7	0.16	2.5 percentile
0.120926	2.7	0.18	2.5 percentile
0.134362	2.7	0.2	2.5 percentile
0.147798	2.7	0.22	2.5 percentile
0.161234	2.7	0.24	2.5 percentile
0.17467	2.7	0.26	2.5 percentile
0.188106	2.7	0.28	2.5 percentile
0.201543	2.7	0.3	2.5 percentile
0.214979	2.7	0.32	2.5 percentile
0.228415	2.7	0.34	2.5 percentile
0.241851	2.7	0.36	2.5 percentile
0.255287	2.7	0.38	2.5 percentile
0.268724	2.7	0.4	2.5 percentile
0.28216	2.7	0.42	2.5 percentile
0.295596	2.7	0.44	2.5 percentile
0.309032	2.7	0.46	2.5 percentile
0.322468	2.7	0.48	2.5 percentile
0.335904	2.7	0.5	2.5 percentile
0.349341	2.7	0.52	2.5 percentile
0.362777	2.7	0.54	2.5 percentile
0.376213	2.7	0.56	2.5 percentile
0.389649	2.7	0.58	2.5 percentile
0.403085	2.7	0.6	2.5 percentile
0.416522	2.7	0.62	2.5 percentile
0.429958	2.7	0.64	2.5 percentile
0.443394	2.7	0.66	2.5 percentile
0.45683	2.7	0.68	2.5 percentile
0.470266	2.7	0.7	2.5 percentile
0.483702	2.7	0.72	2.5 percentile
0.497139	2.7	0.74	2.5 percentile
0.510575	2.7	0.76	2.5 percentile
0.524011	2.7	0.78	2.5 percentile
0.537447	2.7	0.8	2.5 percentile
0.550883	2.7	0.82	2.5 percentile
0.564319	2.7	0.84	2.5 percentile
0.577756	2.7	0.86	2.5 percentile
0.591192	2.7	0.88	2.5 percentile
0.604628	2.7	0.9	2.5 percentile
0.618064	2.7	0.92	2.5 percentile
0.6315	2.7	0.94	2.5 percentile
0.644937	2.7	0.96	2.5 percentile
0.658373	2.7	0.98	2.5 percentile
0.671809	2.7	1	2.5 percentile
0	2.8	0	2.5 percentile
0.0130658	2.8	0.02	2.5 percentile
0.0261316	2.8	0.04	2.5 percentile
0.0391974	2.8	0.06	2.5 percentile
0.0522632	2.8	0.08	2.5 percentile
0.065329	2.8	0.1	2.5 percentile
0.0783948	2.8	0.12	2.5 percentile
0.0914606	2.8	0.14	2.5 percentile
0.104526	2.8	0.16	2.5 percentile
0.117592	2.8	0.18	2.5 percentile
0.130658	2.8	0.2	2.5 percentile
0.143724	2.8	0.22	2.5 percentile
0.15679	2.8	0.24	2.5 percentile
0.169855	2.8	0.26	2.5 percentile
0.182921	2.8	0.28	2.5 percentile
0.195987	2.8	0.3	2.5 percentile
0.209053	2.8	0.32	2.5 percentile
0.222119	2.8	0.34	2.5 percentile
0.235184	2.8	0.36	2.5 percentile
0.24825	2.8	0.38	2.5 percentile
0.261316	2.8	0.4	2.5 percentile
0.274382	2.8	0.42	2.5 percentile
0.287448	2.8	0.44	2.5 percentile
0.300513	2.8	0.46	2.5 percentile
0.313579	2.8	0.48	2.5 percentile
0.326645	2.8	0.5	2.5 percentile
0.339711	2.8	0.52	2.5 percentile
0.352777	2.8	0.54	2.5 percentile
0.365842	2.8	0.56	2.5 percentile
0.378908	2.8	0.58	2.5 percentile
0.391974	2.8	0.6	2.5 percentile
0.40504	2.8	0.62	2.5 percentile
0.418106	2.8	0.64	2.5 percentile
0.431171	2.8	0.66	2.5 percentile
0.444237	2.8	0.68	2.5 percentile
0.457303	2.8	0.7	2.5 percentile
0.470369	2.8	0.72	2.5 percentile
0.483435	2.8	0.74	2.5 percentile
0.4965	2.8	0.76	2.5 percentile
0.509566	2.8	0.78	2.5 percentile
0.522632	2.8	0.8	2.5 percentile
0.535698	2.8	0.82	2.5 percentile
0.548764	2.8	0.84	2.5 percentile
0.561829	2.8	0.86	2.5 percentile
0.574895	2.8	0.88	2.5 percentile
0.587961	2.8	0.9	2.5 percentile
0.601027	2.8	0.92	2.5 percentile
0.614093	2.8	0.94	2.5 percentile
0.627158	2.8	0.96	2.5 percentile
0.640224	2.8	0.98	2.5 percentile
0.65329	2.8	1	2.5 percentile
0	2.9	0	2.5 percentile
0.0127023	2.9	0.02	2.5 percentile
0.0254046	2.9	0.04	2.5 percentile
0.0381069	2.9	0.06	2.5 percentile
0.0508093	2.9	0.08	2.5 percentile
0.0635116	2.9	0.1	2.5 percentile
0.0762139	2.9	0.12	2.5 percentile
0.0889162	2.9	0.14	2.5 percentile
0.101619	2.9	0.16	2.5 percentile
0.114321	2.9	0.18	2.5 percentile
0.127023	2.9	0.2	2.5 percentile
0.139725	2.9	0.22	2.5 percentile
0.152428	2.9	0.24	2.5 percentile
0.16513	2.9	0.26	2.5 percentile
0.177832	2.9	0.28	2.5 percentile
0.190535	2.9	0.3	2.5 percentile
0.203237	2.9	0.32	2.5 percentile
0.215939	2.9	0.34	2.5 percentile
0.228642	2.9	0.36	2.5 percentile
0.241344	2.9	0.38	2.5 percentile
0.254046	2.9	0.4	2.5 percentile
0.266749	2.9	0.42	2.5 percentile
0.279451	2.9	0.44	2.5 percentile
0.292153	2.9	0.46	2.5 percentile
0.304856	2.9	0.48	2.5 percentile
0.317558	2.9	0.5	2.5 percentile
0.33026	2.9	0.52	2.5 percentile
0.342963	2.9	0.54	2.5 percentile
0.355665	2.9	0.56	2.5 percentile
0.368367	2.9	0.58	2.5 percentile
0.381069	2.9	0.6	2.5 percentile
0.393772	2.9	0.62	2.5 percentile
0.406474	2.9	0.64	2.5 percentile
0.419176	2.9	0.66	2.5 percentile
0.431879	2.9	0.68	2.5 percentile
0.444581	2.9	0.7	2.5 percentile
0.457283	2.9	0.72	2.5 percentile
0.469986	2.9	0.74	2.5 percentile
0.482688	2.9	0.76	2.5 percentile
0.49539	2.9	0.78	2.5 percentile
0.508093	2.9	0.8	2.5 percentile
0.520795	2.9	0.82	2.5 percentile
0.533497	2.9	0.84	2.5 percentile
0.5462	2.9	0.86	2.5 percentile
0.558902	2.9	0.88	2.5 percentile
0.571604	2.9	0.9	2.5 percentile
0.584307	2.9	0.92	2.5 percentile
0.597009	2.9	0.94	2.5 percentile
0.609711	2.9	0.96	2.5 percentile
0.622413	2.9	0.98	2.5 percentile
0.635116	2.9	1	2.5 percentile
0	3	0	2.5 percentile
0.0123441	3	0.02	2.5 percentile
0.0246882	3	0.04	2.5 percentile
0.0370323	3	0.06	2.5 percentile
0.0493764	3	0.08	2.5 percentile
0.0617205	3	0.1	2.5 percentile
0.0740645	3	0.12	2.5 percentile
0.0864086	3	0.14	2.5 percentile
0.0987527	3	0.16	2.5 percentile
0.111097	3	0.18	2.5 percentile
0.123441	3	0.2	2.5 percentile
0.135785	3	0.22	2.5 percentile
0.148129	3	0.24	2.5 percentile
0.160473	3	0.26	2.5 percentile
0.172817	3	0.28	2.5 percentile
0.185161	3	0.3	2.5 percentile
0.197505	3	0.32	2.5 percentile
0.20985	3	0.34	2.5 percentile
0.222194	3	0.36	2.5 percentile
0.234538	3	0.38	2.5 percentile
0.246882	3	0.4	2.5 percentile
0.259226	3	0.42	2.5 percentile
0.27157	3	0.44	2.5 percentile
0.283914	3	0.46	2.5 percentile
0.296258	3	0.48	2.5 percentile
0.308602	3	0.5	2.5 percentile
0.320946	3	0.52	2.5 percentile
0.33329	3	0.54	2.5 percentile
0.345635	3	0.56	2.5 percentile
0.357979	3	0.58	2.5 percentile
0.370323	3	0.6	2.5 percentile
0.382667	3	0.62	2.5 percentile
0.395011	3	0.64	2.5 percentile
0.407355	3	0.66	2.5 percentile
0.419699	3	0.68	2.5 percentile
0.432043	3	0.7	2.5 percentile
0.444387	3	0.72	2.5 percentile
0.456731	3	0.74	2.5 percentile
0.469075	3	0.76	2.5 percentile
0.48142	3	0.78	2.5 percentile
0.493764	3	0.8	2.5 percentile
0.506108	3	0.82	2.5 percentile
0.518452	3	0.84	2.5 percentile
0.530796	3	0.86	2.5 percentile
0.54314	3	0.88	2.5 percentile
0.555484	3	0.9	2.5 percentile
0.567828	3	0.92	2.5 percentile
0.580172	3	0.94	2.5 percentile
0.592516	3	0.96	2.5 percentile
0.60486	3	0.98	2.5 percentile
0.617205	3	1	2.5 percentile
0	3.1	0	2.5 percentile
0.0119925	3.1	0.02	2.5 percentile
0.023985	3.1	0.04	2.5 percentile
0.0359775	3.1	0.06	2.5 percentile
0.0479699	3.1	0.08	2.5 percentile
0.0599624	3.1	0.1	2.5 percentile
0.0719549	3.1	0.12	2.5 percentile
0.0839474	3.1	0.14	2.5 percentile
0.0959399	3.1	0.16	2.5 percentile
0.107932	3.1	0.18	2.5 percentile
0.119925	3.1	0.2	2.5 percentile
0.131917	3.1	0.22	2.5 percentile
0.14391	3.1	0.24	2.5 percentile
0.155902	3.1	0.26	2.5 percentile
0.167895	3.1	0.28	2.5 percentile
0.179887	3.1	0.3	2.5 percentile
0.19188	3.1	0.32	2.5 percentile
0.203872	3.1	0.34	2.5 percentile
0.215865	3.1	0.36	2.5 percentile
0.227857	3.1	0.38	2.5 percentile
0.23985	3.1	0.4	2.5 percentile
0.251842	3.1	0.42	2.5 percentile
0.263835	3.1	0.44	2.5 percentile
0.275827	3.1	0.46	2.5 percentile
0.28782	3.1	0.48	2.5 percentile
0.299812	3.1	0.5	2.5 percentile
0.311805	3.1	0.52	2.5 percentile
0.323797	3.1	0.54	2.5 percentile
0.33579	3.1	0.56	2.5 percentile
0.347782	3.1	0.58	2.5 percentile
0.359775	3.1	0.6	2.5 percentile
0.371767	3.1	0.62	2.5 percentile
0.38376	3.1	0.64	2.5 percentile
0.395752	3.1	0.66	2.5 percentile
0.407744	3.1	0.68	2.5 percentile
0.419737	3.1	0.7	2.5 percentile
0.431729	3.1	0.72	2.5 percentile
0.443722	3.1	0.74	2.5 percentile
0.455714	3.1	0.76	2.5 percentile
0.467707	3.1	0.78	2.5 percentile
0.479699	3.1	0.8	2.5 percentile
0.491692	3.1	0.82	2.5 percentile
0.503684	3.1	0.84	2.5 percentile
0.515677	3.1	0.86	2.5 percentile
0.527669	3.1	0.88	2.5 percentile
0.539662	3.1	0.9	2.5 percentile
0.551654	3.1	0.92	2.5 percentile
0.563647	3.1	0.94	2.5 percentile
0.575639	3.1	0.96	2.5 percentile
0.587632	3.1	0.98	2.5 percentile
0.599624	3.1	1	2.5 percentile
0	3.2	0	2.5 percentile
0.0116472	3.2	0.02	2.5 percentile
0.0232943	3.2	0.04	2.5 percentile
0.0349415	3.2	0.06	2.5 percentile
0.0465886	3.2	0.08	2.5 percentile
0.0582358	3.2	0.1	2.5 percentile
0.0698829	3.2	0.12	2.5 percentile
0.0815301	3.2	0.14	2.5 percentile
0.0931772	3.2	0.16	2.5 percentile
0.104824	3.2	0.18	2.5 percentile
0.116472	3.2	0.2	2.5 percentile
0.128119	3.2	0.22	2.5 percentile
0.139766	3.2	0.24	2.5 percentile
0.151413	3.2	0.26	2.5 percentile
0.16306	3.2	0.28	2.5 percentile
0.174707	3.2	0.3	2.5 percentile
0.186354	3.2	0.32	2.5 percentile
0.198002	3.2	0.34	2.5 percentile
0.209649	3.2	0.36	2.5 percentile
0.221296	3.2	0.38	2.5 percentile
0.232943	3.2	0.4	2.5 percentile
0.24459	3.2	0.42	2.5 percentile
0.256237	3.2	0.44	2.5 percentile
0.267884	3.2	0.46	2.5 percentile
0.279532	3.2	0.48	2.5 percentile
0.291179	3.2	0.5	2.5 percentile
0.302826	3.2	0.52	2.5 percentile
0.314473	3.2	0.54	2.5 percentile
0.32612	3.2	0.56	2.5 percentile
0.337767	3.2	0.58	2.5 percentile
0.349415	3.2	0.6	2.5 percentile
0.361062	3.2	0.62	2.5 percentile
0.372709	3.2	0.64	2.5 percentile
0.384356	3.2	0.66	2.5 percentile
0.396003	3.2	0.68	2.5 percentile
0.40765	3.2	0.7	2.5 percentile
0.419297	3.2	0.72	2.5 percentile
0.430945	3.2	0.74	2.5 percentile
0.442592	3.2	0.76	2.5 percentile
0.454239	3.2	0.78	2.5 percentile
0.465886	3.2	0.8	2.5 percentile
0.477533	3.2	0.82	2.5 percentile
0.48918	3.2	0.84	2.5 percentile
0.500828	3.2	0.86	2.5 percentile
0.512475	3.2	0.88	2.5 percentile
0.524122	3.2	0.9	2.5 percentile
0.535769	3.2	0.92	2.5 percentile
0.547416	3.2	0.94	2.5 percentile
0.559063	3.2	0.96	2.5 percentile
0.57071	3.2	0.98	2.5 percentile
0.582358	3.2	1	2.5 percentile
0	3.3	0	2.5 percentile
0.0113085	3.3	0.02	2.5 percentile
0.022617	3.3	0.04	2.5 percentile
0.0339255	3.3	0.06	2.5 percentile
0.045234	3.3	0.08	2.5 percentile
0.0565425	3.3	0.1	2.5 percentile
0.067851	3.3	0.12	2.5 percentile
0.0791595	3.3	0.14	2.5 percentile
0.0904681	3.3	0.16	2.5 percentile
0.101777	3.3	0.18	2.5 percentile
0.113085	3.3	0.2	2.5 percentile
0.124394	3.3	0.22	2.5 percentile
0.135702	3.3	0.24	2.5 percentile
0.147011	3.3	0.26	2.5 percentile
0.158319	3.3	0.28	2.5 percentile
0.169628	3.3	0.3	2.5 percentile
0.180936	3.3	0.32	2.5 percentile
0.192245	3.3	0.34	2.5 percentile
0.203553	3.3	0.36	2.5 percentile
0.214862	3.3	0.38	2.5 percentile
0.22617	3.3	0.4	2.5 percentile
0.237479	3.3	0.42	2.5 percentile
0.248787	3.3	0.44	2.5 percentile
0.260096	3.3	0.46	2.5 percentile
0.271404	3.3	0.48	2.5 percentile
0.282713	3.3	0.5	2.5 percentile
0.294021	3.3	0.52	2.5 percentile
0.30533	3.3	0.54	2.5 percentile
0.316638	3.3	0.56	2.5 percentile
0.327947	3.3	0.58	2.5 percentile
0.339255	3.3	0.6	2.5 percentile
0.350564	3.3	0.62	2.5 percentile
0.361872	3.3	0.64	2.5 percentile
0.373181	3.3	0.66	2.5 percentile
0.384489	3.3	0.68	2.5 percentile
0.395798	3.3	0.7	2.5 percentile
0.407106	3.3	0.72	2.5 percentile
0.418415	3.3	0.74	2.5 percentile
0.429723	3.3	0.76	2.5 percentile
0.441032	3.3	0.78	2.5 percentile
0.45234	3.3	0.8	2.5 percentile
0.463649	3.3	0.82	2.5 percentile
0.474957	3.3	0.84	2.5 percentile
0.486266	3.3	0.86	2.5 percentile
0.497574	3.3	0.88	2.5 percentile
0.508883	3.3	0.9	2.5 percentile
0.520191	3.3	0.92	2.5 percentile
0.5315	3.3	0.94	2.5 percentile
0.542808	3.3	0.96	2.5 percentile
0.554117	3.3	0.98	2.5 percentile
0.565425	3.3	1	2.5 percentile
0	3.4	0	2.5 percentile
0.0109759	3.4	0.02	2.5 percentile
0.0219517	3.4	0.04	2.5 percentile
0.0329276	3.4	0.06	2.5 percentile
0.0439034	3.4	0.08	2.5 percentile
0.0548793	3.4	0.1	2.5 percentile
0.0658551	3.4	0.12	2.5 percentile
0.076831	3.4	0.14	2.5 percentile
0.0878068	3.4	0.16	2.5 percentile
0.0987827	3.4	0.18	2.5 percentile
0.109759	3.4	0.2	2.5 percentile
0.120734	3.4	0.22	2.5 percentile
0.13171	3.4	0.24	2.5 percentile
0.142686	3.4	0.26	2.5 percentile
0.153662	3.4	0.28	2.5 percentile
0.164638	3.4	0.3	2.5 percentile
0.175614	3.4	0.32	2.5 percentile
0.18659	3.4	0.34	2.5 percentile
0.197565	3.4	0.36	2.5 percentile
0.208541	3.4	0.38	2.5 percentile
0.219517	3.4	0.4	2.5 percentile
0.230493	3.4	0.42	2.5 percentile
0.241469	3.4	0.44	2.5 percentile
0.252445	3.4	0.46	2.5 percentile
0.263421	3.4	0.48	2.5 percentile
0.274396	3.4	0.5	2.5 percentile
0.285372	3.4	0.52	2.5 percentile
0.296348	3.4	0.54	2.5 percentile
0.307324	3.4	0.56	2.5 percentile
0.3183	3.4	0.58	2.5 percentile
0.329276	3.4	0.6	2.5 percentile
0.340252	3.4	0.62	2.5 percentile
0.351227	3.4	0.64	2.5 percentile
0.362203	3.4	0.66	2.5 percentile
0.373179	3.4	0.68	2.5 percentile
0.384155	3.4	0.7	2.5 percentile
0.395131	3.4	0.72	2.5 percentile
0.406107	3.4	0.74	2.5 percentile
0.417083	3.4	0.76	2.5 percentile
0.428058	3.4	0.78	2.5 percentile
0.439034	3.4	0.8	2.5 percentile
0.45001	3.4	0.82	2.5 percentile
0.460986	3.4	0.84	2.5 percentile
0.471962	3.4	0.86	2.5 percentile
0.482938	3.4	0.88	2.5 percentile
0.493914	3.4	0.9	2.5 percentile
0.504889	3.4	0.92	2.5 percentile
0.515865	3.4	0.94	2.5 percentile
0.526841	3.4	0.96	2.5 percentile
0.537817	3.4	0.98	2.5 percentile
0.548793	3.4	1	2.5 percentile
0	3.5	0	2.5 percentile
0.010664	3.5	0.02	2.5 percentile
0.021328	3.5	0.04	2.5 percentile
0.031992	3.5	0.06	2.5 percentile
0.042656	3.5	0.08	2.5 percentile
0.0533201	3.5	0.1	2.5 percentile
0.0639841	3.5	0.12	2.5 percentile
0.0746481	3.5	0.14	2.5 percentile
0.0853121	3.5	0.16	2.5 percentile
0.0959761	3.5	0.18	2.5 percentile
0.10664	3.5	0.2	2.5 percentile
0.117304	3.5	0.22	2.5 percentile
0.127968	3.5	0.24	2.5 percentile
0.138632	3.5	0.26	2.5 percentile
0.149296	3.5	0.28	2.5 percentile
0.15996	3.5	0.3	2.5 percentile
0.170624	3.5	0.32	2.5 percentile
0.181288	3.5	0.34	2.5 percentile
0.191952	3.5	0.36	2.5 percentile
0.202616	3.5	0.38	2.5 percentile
0.21328	3.5	0.4	2.5 percentile
0.223944	3.5	0.42	2.5 percentile
0.234608	3.5	0.44	2.5 percentile
0.245272	3.5	0.46	2.5 percentile
0.255936	3.5	0.48	2.5 percentile
0.2666	3.5	0.5	2.5 percentile
0.277264	3.5	0.52	2.5 percentile
0.287928	3.5	0.54	2.5 percentile
0.298592	3.5	0.56	2.5 percentile
0.309256	3.5	0.58	2.5 percentile
0.31992	3.5	0.6	2.5 percentile
0.330584	3.5	0.62	2.5 percentile
0.341248	3.5	0.64	2.5 percentile
0.351912	3.5	0.66	2.5 percentile
0.362576	3.5	0.68	2.5 percentile
0.37324	3.5	0.7	2.5 percentile
0.383904	3.5	0.72	2.5 percentile
0.394568	3.5	0.74	2.5 percentile
0.405232	3.5	0.76	2.5 percentile
0.415896	3.5	0.78	2.5 percentile
0.42656	3.5	0.8	2.5 percentile
0.437224	3.5	0.82	2.5 percentile
0.447888	3.5	0.84	2.5 percentile
0.458552	3.5	0.86	2.5 percentile
0.469216	3.5	0.88	2.5 percentile
0.47988	3.5	0.9	2.5 percentile
0.490544	3.5	0.92	2.5 percentile
0.501209	3.5	0.94	2.5 percentile
0.511873	3.5	0.96	2.5 percentile
0.522537	3.5	0.98	2.5 percentile
0.533201	3.5	1	2.5 percentile
0	3.6	0	2.5 percentile
0.0103715	3.6	0.02	2.5 percentile
0.020743	3.6	0.04	2.5 percentile
0.0311146	3.6	0.06	2.5 percentile
0.0414861	3.6	0.08	2.5 percentile
0.0518576	3.6	0.1	2.5 percentile
0.0622291	3.6	0.12	2.5 percentile
0.0726006	3.6	0.14	2.5 percentile
0.0829721	3.6	0.16	2.5 percentile
0.0933437	3.6	0.18	2.5 percentile
0.103715	3.6	0.2	2.5 percentile
0.114087	3.6	0.22	2.5 percentile
0.124458	3.6	0.24	2.5 percentile
0.13483	3.6	0.26	2.5 percentile
0.145201	3.6	0.28	2.5 percentile
0.155573	3.6	0.3	2.5 percentile
0.165944	3.6	0.32	2.5 percentile
0.176316	3.6	0.34	2.5 percentile
0.186687	3.6	0.36	2.5 percentile
0.197059	3.6	0.38	2.5 percentile
0.20743	3.6	0.4	2.5 percentile
0.217802	3.6	0.42	2.5 percentile
0.228173	3.6	0.44	2.5 percentile
0.238545	3.6	0.46	2.5 percentile
0.248916	3.6	0.48	2.5 percentile
0.259288	3.6	0.5	2.5 percentile
0.269659	3.6	0.52	2.5 percentile
0.280031	3.6	0.54	2.5 percentile
0.290402	3.6	0.56	2.5 percentile
0.300774	3.6	0.58	2.5 percentile
0.311146	3.6	0.6	2.5 percentile
0.321517	3.6	0.62	2.5 percentile
0.331889	3.6	0.64	2.5 percentile
0.34226	3.6	0.66	2.5 percentile
0.352632	3.6	0.68	2.5 percentile
0.363003	3.6	0.7	2.5 percentile
0.373375	3.6	0.72	2.5 percentile
0.383746	3.6	0.74	2.5 percentile
0.394118	3.6	0.76	2.5 percentile
0.404489	3.6	0.78	2.5 percentile
0.414861	3.6	0.8	2.5 percentile
0.425232	3.6	0.82	2.5 percentile
0.435604	3.6	0.84	2.5 percentile
0.445975	3.6	0.86	2.5 percentile
0.456347	3.6	0.88	2.5 percentile
0.466718	3.6	0.9	2.5 percentile
0.47709	3.6	0.92	2.5 percentile
0.487461	3.6	0.94	2.5 percentile
0.497833	3.6	0.96	2.5 percentile
0.508204	3.6	0.98	2.5 percentile
0.518576	3.6	1	2.5 percentile
0	3.7	0	2.5 percentile
0.0100881	3.7	0.02	2.5 percentile
0.0201762	3.7	0.04	2.5 percentile
0.0302643	3.7	0.06	2.5 percentile
0.0403524	3.7	0.08	2.5 percentile
0.0504406	3.7	0.1	2.5 percentile
0.0605287	3.7	0.12	2.5 percentile
0.0706168	3.7	0.14	2.5 percentile
0.0807049	3.7	0.16	2.5 percentile
0.090793	3.7	0.18	2.5 percentile
0.100881	3.7	0.2	2.5 percentile
0.110969	3.7	0.22	2.5 percentile
0.121057	3.7	0.24	2.5 percentile
0.131145	3.7	0.26	2.5 percentile
0.141234	3.7	0.28	2.5 percentile
0.151322	3.7	0.3	2.5 percentile
0.16141	3.7	0.32	2.5 percentile
0.171498	3.7	0.34	2.5 percentile
0.181586	3.7	0.36	2.5 percentile
0.191674	3.7	0.38	2.5 percentile
0.201762	3.7	0.4	2.5 percentile
0.21185	3.7	0.42	2.5 percentile
0.221938	3.7	0.44	2.5 percentile
0.232027	3.7	0.46	2.5 percentile
0.242115	3.7	0.48	2.5 percentile
0.252203	3.7	0.5	2.5 percentile
0.262291	3.7	0.52	2.5 percentile
0.272379	3.7	0.54	2.5 percentile
0.282467	3.7	0.56	2.5 percentile
0.292555	3.7	0.58	2.5 percentile
0.302643	3.7	0.6	2.5 percentile
0.312731	3.7	0.62	2.5 percentile
0.32282	3.7	0.64	2.5 percentile
0.332908	3.7	0.66	2.5 percentile
0.342996	3.7	0.68	2.5 percentile
0.353084	3.7	0.7	2.5 percentile
0.363172	3.7	0.72	2.5 percentile
0.37326	3.7	0.74	2.5 percentile
0.383348	3.7	0.76	2.5 percentile
0.393436	3.7	0.78	2.5 percentile
0.403524	3.7	0.8	2.5 percentile
0.413613	3.7	0.82	2.5 percentile
0.423701	3.7	0.84	2.5 percentile
0.433789	3.7	0.86	2.5 percentile
0.443877	3.7	0.88	2.5 percentile
0.453965	3.7	0.9	2.5 percentile
0.464053	3.7	0.92	2.5 percentile
0.474141	3.7	0.94	2.5 percentile
0.484229	3.7	0.96	2.5 percentile
0.494318	3.7	0.98	2.5 percentile
0.504406	3.7	1	2.5 percentile
0	3.8	0	2.5 percentile
0.00981232	3.8	0.02	2.5 percentile
0.0196246	3.8	0.04	2.5 percentile
0.029437	3.8	0.06	2.5 percentile
0.0392493	3.8	0.08	2.5 percentile
0.0490616	3.8	0.1	2.5 percentile
0.0588739	3.8	0.12	2.5 percentile
0.0686862	3.8	0.14	2.5 percentile
0.0784986	3.8	0.16	2.5 percentile
0.0883109	3.8	0.18	2.5 percentile
0.0981232	3.8	0.2	2.5 percentile
0.107936	3.8	0.22	2.5 percentile
0.117748	3.8	0.24	2.5 percentile
0.12756	3.8	0.26	2.5 percentile
0.137372	3.8	0.28	2.5 percentile
0.147185	3.8	0.3	2.5 percentile
0.156997	3.8	0.32	2.5 percentile
0.166809	3.8	0.34	2.5 percentile
0.176622	3.8	0.36	2.5 percentile
0.186434	3.8	0.38	2.5 percentile
0.196246	3.8	0.4	2.5 percentile
0.206059	3.8	0.42	2.5 percentile
0.215871	3.8	0.44	2.5 percentile
0.225683	3.8	0.46	2.5 percentile
0.235496	3.8	0.48	2.5 percentile
0.245308	3.8	0.5	2.5 percentile
0.25512	3.8	0.52	2.5 percentile
0.264933	3.8	0.54	2.5 percentile
0.274745	3.8	0.56	2.5 percentile
0.284557	3.8	0.58	2.5 percentile
0.29437	3.8	0.6	2.5 percentile
0.304182	3.8	0.62	2.5 percentile
0.313994	3.8	0.64	2.5 percentile
0.323807	3.8	0.66	2.5 percentile
0.333619	3.8	0.68	2.5 percentile
0.343431	3.8	0.7	2.5 percentile
0.353244	3.8	0.72	2.5 percentile
0.363056	3.8	0.74	2.5 percentile
0.372868	3.8	0.76	2.5 percentile
0.382681	3.8	0.78	2.5 percentile
0.392493	3.8	0.8	2.5 percentile
0.402305	3.8	0.82	2.5 percentile
0.412117	3.8	0.84	2.5 percentile
0.42193	3.8	0.86	2.5 percentile
0.431742	3.8	0.88	2.5 percentile
0.441554	3.8	0.9	2.5 percentile
0.451367	3.8	0.92	2.5 percentile
0.461179	3.8	0.94	2.5 percentile
0.470991	3.8	0.96	2.5 percentile
0.480804	3.8	0.98	2.5 percentile
0.490616	3.8	1	2.5 percentile
0	3.9	0	2.5 percentile
0.00955589	3.9	0.02	2.5 percentile
0.0191118	3.9	0.04	2.5 percentile
0.0286677	3.9	0.06	2.5 percentile
0.0382235	3.9	0.08	2.5 percentile
0.0477794	3.9	0.1	2.5 percentile
0.0573353	3.9	0.12	2.5 percentile
0.0668912	3.9	0.14	2.5 percentile
0.0764471	3.9	0.16	2.5 percentile
0.086003	3.9	0.18	2.5 percentile
[truncated: 36,506 more rows]

## Sheet: SFig1Data
model_name	param_name	y	y_lb95	y_ub95
All data	Peak Ct value (mean)	15.6729	12.8873	18.411
All data	Peak Ct value (sd)	2.74569	1.32391	6.8198
All data	Peak time (mean)	1.10009	1.02601	1.19715
All data	Peak time (sd)	0.0504933	0.00643561	0.200991
All data	Decay rate (mean)	0.884921	0.694966	1.12573
All data	Decay rate (sd)	0.438709	0.279287	0.722645
All data	Growth rate (mean)	77.5992	42.8914	96.7894
All data	Growth rate (sd)	0.102828	0.00963757	0.558911
Separate decay distributions (experimental infection data)	Peak Ct value (mean)	15.7089	12.8653	18.5696
Separate decay distributions (experimental infection data)	Peak Ct value (sd)	2.9356	1.43543	7.1392
Separate decay distributions (experimental infection data)	Peak time (mean)	1.10074	1.00662	1.21213
Separate decay distributions (experimental infection data)	Peak time (sd)	0.0589872	0.00706665	0.253334
Separate decay distributions (experimental infection data)	Decay rate (mean)	0.92172	0.751142	1.20115
Separate decay distributions (experimental infection data)	Decay rate (sd)	0.187666	0.0331289	0.570767
Separate decay distributions (natural infection data)	Decay rate (mean)	0.866196	0.574422	1.33353
Separate decay distributions (natural infection data)	Decay rate (sd)	0.616744	0.364843	1.14399
Separate decay distributions (experimental infection data)	Growth rate (mean)	76.9393	40.2928	96.7353
Separate decay distributions (experimental infection data)	Growth rate (sd)	0.105879	0.00853665	0.611394
Experimental infection data only	Peak Ct value (mean)	15.6873	12.7963	18.6661
Experimental infection data only	Peak Ct value (sd)	2.9832	1.46465	7.29904
Experimental infection data only	Peak time (mean)	1.09997	1.00265	1.21412
Experimental infection data only	Peak time (sd)	0.0608273	0.0107677	0.262082
Experimental infection data only	Decay rate (mean)	0.920609	0.751289	1.19677
Experimental infection data only	Decay rate (sd)	0.187047	0.035554	0.573825
Experimental infection data only	Growth rate (mean)	77.2412	41.0696	96.7772
Experimental infection data only	Growth rate (sd)	0.10302	0.00769927	0.582523
Natural infection data only	Decay rate (mean)	0.929148	0.614064	1.41778
Natural infection data only	Decay rate (sd)	0.549067	0.0960312	1.10459
Ct value adjusted between all experimental infection studies	Peak Ct value (mean)	16.7305	11.7484	20.4395
Ct value adjusted between all experimental infection studies	Peak Ct value (sd)	1.99609	0.217529	7.00392
Ct value adjusted between all experimental infection studies	Peak time (mean)	1.09954	1.02982	1.194
Ct value adjusted between all experimental infection studies	Peak time (sd)	0.0451111	0.00385769	0.18914
Ct value adjusted between all experimental infection studies	Decay rate (mean)	0.882117	0.694047	1.11161
Ct value adjusted between all experimental infection studies	Decay rate (sd)	0.435898	0.276559	0.708652
Ct value adjusted between all experimental infection studies	Growth rate (mean)	77.3394	42.3202	96.8118
Ct value adjusted between all experimental infection studies	Growth rate (sd)	0.100023	0.00840953	0.570049

## Sheet: SFig2Data
t_peak_mn	t_peak_sd	peak_mn	peak_sd	rise_mn	rise_sd	decay_mn	decay_sd
1.08222	0.0572155	13.4695	2.11839	80.138	0.179914	0.949179	0.397797
1.13865	0.0705229	13.9846	2.81883	74.6816	0.255315	1.00039	0.498095
1.13362	0.106299	14.3514	3.6256	84.6456	0.0359081	0.840486	0.361879
1.09709	0.00316264	16.0286	2.27146	64.2686	0.171501	0.848069	0.309534
1.0386	0.170789	16.9219	3.90677	71.3681	0.0998686	0.752142	0.383958
1.09459	0.020521	16.5476	3.7912	70.3527	0.184631	0.972983	0.529894
1.14566	0.0855171	16.307	4.34646	69.068	0.164787	0.864703	0.292462
1.12325	0.0212773	14.5864	2.42285	76.196	0.264879	0.974584	0.3588
1.07301	0.02293	16.9587	3.06378	76.6256	0.0816831	0.896918	0.42304
1.1096	0.0348782	15.1448	4.27615	69.1064	0.49855	0.901366	0.476841
1.13843	0.0292847	18.3504	5.14343	72.2469	0.0472919	1.21394	0.544851
1.11385	0.0305795	14.7987	3.47154	85.4312	0.100181	0.990489	0.47433
1.0959	0.0393071	14.6024	3.14796	91.5034	0.0491444	0.933361	0.352389
1.06445	0.0393148	15.5384	2.99913	91.0719	0.126469	0.780651	0.530079
1.08225	0.0641773	14.9509	2.37442	88.9769	0.0877242	0.819307	0.415612
1.12136	0.113535	16.4139	3.33841	71.7999	0.0992769	0.881697	0.252695
1.06982	0.167019	14.9756	1.95064	65.8123	0.25831	0.836036	0.332841
1.08418	0.015631	14.8288	1.24219	82.5455	0.161075	0.792622	0.541771
1.18139	0.0723405	13.4424	5.59095	52.1774	0.0747063	0.915447	0.299554
1.13337	0.0117997	15.0101	3.43743	73.6661	0.336532	0.85687	0.458985
1.09543	0.0192238	18.2627	10.2028	79.1181	0.0994784	0.73207	0.538223
1.0749	0.0199118	15.5018	1.88777	82.4773	0.133195	0.973996	0.546038
1.04142	0.0985202	17.4514	4.58173	69.6471	0.387516	0.673178	0.499472
1.10461	0.0273442	14.4633	3.81571	81.5972	0.101276	0.79927	0.402208
1.09836	0.0405008	15.3437	3.36971	74.9881	0.0513357	0.863126	0.325066
1.1426	0.0119943	18.0666	11.9843	72.4404	0.468197	0.931638	0.292753
1.09958	0.0261162	15.8338	3.5233	81.5943	0.0329393	0.785111	0.364124
1.12509	0.0385705	14.2754	3.60723	79.0439	0.0901087	1.15468	0.443699
1.12222	0.0471368	16.3173	2.84554	86.7875	0.037118	0.943854	0.490717
1.10708	0.0200913	15.6071	2.16615	59.0264	0.323128	0.912323	0.379517
1.11884	0.0262981	15.6015	3.76619	72.5615	0.225476	0.848176	0.675628
1.07965	0.0549333	16.605	2.31012	81.5048	0.192363	1.05704	0.562602
1.06728	0.155508	15.0644	1.70756	69.1074	0.329952	0.883624	0.368411
1.11233	0.0618091	14.4007	2.91223	77.8332	0.0329903	0.988342	0.294824
1.06271	0.0373608	14.7098	2.76213	90.8795	0.0471728	0.846346	0.344194
1.08351	0.032076	13.4495	3.50175	60.8215	0.288675	0.842843	0.566596
1.08905	0.0470715	16.5001	2.44189	89.2185	0.123865	0.87173	0.48239
1.12532	0.0517604	16.7204	2.41653	68.23	0.254909	0.697362	0.509299
1.0982	0.0459013	15.5245	2.69846	72.6594	0.136996	0.90754	0.533476
1.10098	0.0308412	14.4539	3.43446	76.5793	0.0396716	0.714663	0.406637
1.10105	0.0230043	14.1227	1.92278	86.6877	0.0338625	0.974702	0.379939
1.10575	0.0626041	15.9319	1.88745	39.3924	0.330415	0.836821	0.724449
1.08715	0.0601049	16.5234	3.93315	86.0692	0.113757	0.814936	0.424538
1.11615	0.0749445	14.1938	4.80474	54.474	0.288281	0.950565	0.345068
1.09474	0.0541164	15.6884	1.64609	88.2485	0.0387495	0.787015	0.381351
1.08031	0.0301779	15.6215	1.4864	94.2814	0.0415775	0.691737	0.520525
1.15782	0.264819	14.2339	1.97645	93.6476	0.0913284	0.872884	0.261903
1.07684	0.0416038	17.036	3.85465	78.1571	0.0295399	0.898572	0.336269
1.06358	0.0373658	14.2848	2.03418	91.8676	0.0876205	0.778762	0.696897
1.13393	0.0846012	14.6986	1.35573	72.2775	0.0601338	0.88486	0.367032
1.12161	0.0358988	14.5177	2.77796	77.2827	0.230349	0.78852	0.449259
1.07328	0.0727631	15.6565	1.49132	79.6105	0.177439	0.901782	0.528299
1.09698	0.00221162	15.527	2.14908	68.2119	0.214317	0.817832	0.300534
1.078	0.0286978	14.9418	1.64861	95.0596	0.0125141	0.93085	0.501112
1.1319	0.0070734	15.5568	2.90409	72.4037	0.211624	0.913931	0.295698
1.09134	0.0671439	16.0217	2.22553	87.4401	0.081422	0.952736	0.330336
1.02127	0.141704	15.4183	3.53689	64.9429	0.416548	1.01485	0.577589
1.21466	0.0822171	13.6796	2.52982	40.8836	0.233563	0.865018	0.387021
1.07416	0.0980818	15.8664	1.886	69.3564	0.106041	0.861924	0.395007
1.08835	0.0257386	14.3413	1.95443	78.1541	0.185973	0.708336	0.43021
1.08609	0.00528395	15.261	1.77125	91.5738	0.0563215	0.772549	0.487606
1.18618	0.076066	15.7811	1.70064	63.9697	0.170133	0.881389	0.542269
1.08026	0.0251495	18.1843	2.81283	65.0633	0.276951	0.758236	0.385279
1.1213	0.00800937	15.1078	2.51871	56.8531	0.407588	0.842578	0.439599
1.0722	0.234004	14.9544	3.60961	59.9865	0.179952	0.791482	0.531449
1.03139	0.0850842	16.7113	1.61266	81.954	0.0625629	0.83517	0.524993
1.12119	0.0202451	16.204	1.56615	70.0769	0.27524	1.00627	0.383161
1.13451	0.0703538	14.5846	2.62464	96.1465	0.0541952	0.958777	0.455296
1.10601	0.0187632	15.7422	3.26698	91.4818	0.0660724	0.751245	0.476974
1.0721	0.0476519	14.9414	3.43759	82.6221	0.0151399	0.865568	0.424041
1.1486	0.0401292	14.777	2.18049	63.576	0.408663	0.921566	0.294713
1.09032	0.0542891	15.505	1.47899	72.0246	0.0764865	0.976386	0.5446
1.07139	0.0313809	15.5524	3.67631	83.2366	0.130441	0.976587	0.449866
1.10595	0.0381325	16.1944	4.42087	86.8045	0.0202445	0.785537	0.298951
1.06287	0.0554505	15.7822	2.70475	85.8692	0.0910993	0.77043	0.381734
1.11718	0.00578273	15.9291	2.79025	68.5482	0.210794	0.792866	0.296894
1.06786	0.0503371	14.9666	2.60436	88.7788	0.0951308	0.841932	0.377218
1.1296	0.0473535	12.9074	11.0153	60.4053	0.150689	0.875504	0.339697
1.10934	0.0439963	15.924	2.8251	84.3162	0.156408	0.884466	0.401413
1.07105	0.0998943	15.9928	2.64411	98.2284	0.0144894	0.735226	0.656799
1.0858	0.143963	17.3704	5.15258	47.6159	0.529782	0.806534	0.322739
1.13695	0.031115	17.3045	3.58663	55.9244	0.0971862	0.698465	0.508945
1.08174	0.0370926	15.7203	1.76769	77.9139	0.0323766	0.853687	0.410668
1.10618	0.0509233	18.3666	4.08786	87.587	0.0478605	0.842118	0.489886
1.11527	0.0439554	14.9941	3.02446	83.9226	0.0870756	0.904369	0.393762
1.09784	0.0286551	15.4641	2.70523	68.0084	0.291938	0.936961	0.424288
1.10037	0.0348961	20.0738	4.05145	88.634	0.0277958	0.82624	0.396146
1.10902	0.013294	15.923	2.2119	83.9024	0.146233	0.852705	0.504616
1.07656	0.0531125	16.4449	2.06463	84.2293	0.0258227	0.878278	0.429646
1.10402	0.0327504	17.3774	3.18596	93.4573	0.012346	0.685239	0.607616
1.25511	0.086391	14.9265	1.31918	39.4503	0.248115	1.02469	0.385277
1.15616	0.168903	16.3175	2.89322	61.7607	0.135866	0.643155	0.688435
1.08739	0.0303042	15.6297	2.36296	81.2207	0.0609598	0.938242	0.540369
1.11531	0.043478	15.9733	3.31154	73.1935	0.329835	0.832593	0.33143
1.11908	0.0441409	15.2389	3.36305	80.3639	0.119029	0.853927	0.418137
1.11395	0.0370947	14.7251	2.23011	81.6617	0.0588426	1.50144	0.786344
1.17879	0.0112942	17.6964	5.61993	54.4287	1.40905	0.752606	0.472171
1.17315	0.00682271	13.7414	4.48966	51.2924	0.307282	0.840674	0.309543
1.08435	0.0658815	14.2561	2.36014	91.1045	0.00900204	0.937208	0.419237
1.189	0.110575	17.5978	2.26302	78.1504	0.151695	0.851856	0.316654
1.03304	0.184265	15.5368	2.37953	44.7478	0.135252	0.806499	0.454108
1.12973	0.112439	16.861	2.61804	55.92	0.223824	0.728539	0.578575
1.04702	0.0387229	13.9941	3.85716	89.772	0.0666876	1.03473	0.832577
1.12623	0.0687136	14.7562	3.40756	70.2164	0.0859781	0.987906	0.467401
1.13647	0.00263846	13.9099	2.17142	57.9716	0.392681	0.912586	0.413945
1.09265	0.0159721	16.0998	2.36388	88.0236	0.0203974	0.77292	0.531849
1.01553	0.114622	13.84	3.0898	82.8274	0.0381472	0.91787	0.47762
1.06701	0.0742847	17.5319	2.37441	82.6903	0.149249	0.941743	0.295272
1.07088	0.0910086	16.8122	2.19492	91.8053	0.118976	1.0437	0.398471
1.09829	0.0206143	15.7316	2.02797	60.2775	0.249663	0.912053	0.758114
1.05566	0.0726419	17.5474	2.43566	72.3411	0.11355	0.905013	0.455628
1.174	0.0997974	14.1152	3.76238	69.1234	0.0683628	0.668654	0.606508
1.12617	0.0108524	17.0473	9.49814	54.2894	0.681152	0.843543	0.250555
1.07497	0.050485	15.6317	2.09712	94.316	0.00916291	0.904926	0.561345
1.14883	0.0434745	15.5181	1.19572	50.2489	0.283117	1.08528	0.497104
1.0779	0.0432121	16.5466	2.44833	96.2705	0.0225099	1.06281	0.419839
1.09633	0.076601	17.4515	2.72126	71.7264	0.50997	0.893362	0.549272
1.06927	0.0472637	20.7425	4.08706	73.4769	0.0332735	1.14064	0.573301
1.10684	0.0601392	14.7371	1.9089	73.8279	0.244819	1.08089	0.68825
1.15555	0.219913	15.9338	2.44164	52.3426	0.221728	0.791814	0.436622
1.12897	0.043566	14.0263	5.10014	59.4011	0.280079	0.893123	0.606192
1.10938	0.0294311	12.9551	4.99208	75.8326	0.0992799	0.908084	0.53031
1.08905	0.00647401	16.4723	2.89928	98.0145	0.0949878	0.836188	0.450976
1.06929	0.0575696	16.2061	2.65961	77.0578	0.22078	0.75438	0.485872
1.16588	0.0654575	16.2329	2.72093	74.3896	0.106353	1.12005	0.343272
1.07667	0.0113328	16.0572	2.9295	84.4845	0.0212556	0.960124	0.394907
1.06064	0.0247773	15.2186	2.43428	92.9142	0.0521435	0.997291	0.859917
1.07187	0.0213364	17.0656	2.4019	95.0916	0.0198689	0.841777	0.30411
1.10217	0.0370858	16.4313	2.09445	89.8598	0.0186284	1.03015	0.599357
1.12813	0.0285469	16.1543	2.0134	80.7533	0.13124	0.977284	0.42748
1.09372	0.03493	15.2889	2.15256	93.1496	0.0393768	0.872828	0.415391
1.09456	0.0397474	16.405	1.84425	92.2574	0.102142	0.991667	0.324686
1.05988	0.0333342	16.3631	2.4057	90.3237	0.0960354	1.04548	0.351004
1.07387	0.0909709	17.0504	3.77533	94.8559	0.00855217	1.01668	0.331017
1.08166	0.13578	5.2287	12.9232	50.2239	0.430868	0.977458	0.378319
1.0956	0.0252185	15.8485	2.66184	92.6159	0.0224725	0.911709	0.550705
1.11709	0.106758	15.8801	3.49741	95.5757	0.560319	1.04547	0.414733
1.05981	0.133507	15.8012	4.26897	83.3705	0.0807035	0.908992	0.398886
1.10509	0.195724	16.3084	6.5967	65.0956	0.234787	0.660273	0.940074
1.08259	0.0529351	17.0347	3.98812	78.6287	0.144953	0.858346	0.47712
1.11139	0.0366051	14.8683	1.42223	79.8651	0.0446591	0.952915	0.573217
1.11354	0.0605565	15.6894	1.14732	61.0472	0.120531	1.00087	0.3544
1.13985	0.0450595	15.0821	2.5671	78.0574	0.162826	0.857907	0.424806
1.10816	0.0557192	13.6711	2.34453	64.1425	0.46304	0.90756	0.426447
1.0946	0.127665	14.5401	3.19943	72.5988	0.207284	0.857402	0.58206
1.15982	0.232018	18.5354	3.20414	82.7065	0.0314304	0.88562	0.374426
1.13228	0.00265495	13.6834	2.19394	55.9607	0.560168	0.89184	0.412204
1.08946	0.0532421	17.9031	2.5668	81.1979	0.0865348	0.855488	0.296856
1.05661	0.0638744	17.3882	4.72805	96.1245	0.015934	0.815687	0.372169
1.07737	0.124617	15.0861	3.00273	73.1209	0.255376	0.779624	0.517796
1.05734	0.0279887	16.2382	0.779038	77.4969	0.086941	0.999548	0.515671
1.07515	0.043435	14.9919	2.50827	81.9428	0.0368699	0.878525	0.435748
1.05453	0.251954	14.8904	4.55608	49.7923	0.241005	0.855069	0.409241
1.21204	0.0398315	15.0332	2.22606	49.1014	0.195955	0.958997	0.380523
1.10175	0.00714784	16.5318	5.54666	80.6495	0.079756	0.899755	0.460068
1.08971	0.0208931	15.7982	2.83861	93.3907	0.0204038	0.766395	0.313977
1.05416	0.10119	12.2232	5.57189	83.7037	0.311653	0.864328	0.615502
1.13819	0.0507127	14.0975	3.86781	79.0712	0.0626584	0.983278	0.475445
1.11067	0.0763926	17.3277	3.24584	70.1196	0.115706	0.852041	0.486976
1.24868	0.116864	15.6305	1.02878	51.1161	0.430309	0.879775	0.344137
1.14095	0.133725	15.8378	1.98129	75.9589	0.61204	0.892921	0.472832
1.10685	0.0204117	14.5909	3.28963	77.1829	0.150771	0.799708	0.416867
1.07671	0.0697755	14.6672	2.67045	87.7562	0.0570143	1.01031	0.490937
1.07371	0.0351946	15.8129	1.04571	92.5526	0.0320622	0.934808	0.398007
1.11815	0.0250866	16.5122	4.21042	57.0099	0.470637	0.834871	0.302194
1.10836	0.0660896	15.2099	4.33157	89.9324	0.0342861	0.892998	0.322313
1.08644	0.0308779	15.2665	2.26247	92.2786	0.0273414	0.880973	0.625725
1.12096	0.0384751	15.6434	1.92951	71.928	0.361269	0.715003	0.415571
1.02579	0.164675	16.4384	4.04773	97.6373	0.0138051	0.909021	0.430624
1.10068	0.0114354	16.2252	1.71518	86.2634	0.102988	0.845512	0.507652
1.08012	0.0848368	19.7232	3.65638	97.7528	0.0196615	0.813479	0.624465
1.11288	0.0164867	12.7244	3.22998	87.9927	0.0599805	0.77818	0.394351
1.18702	0.0247321	15.579	2.45746	38.4795	0.602407	0.844166	0.399661
1.05582	0.0823761	16.8535	3.35372	79.892	0.322498	0.796304	0.342162
1.03417	0.0706796	15.4886	2.60962	75.3793	0.154677	0.886844	0.246312
1.12067	0.0796567	16.5151	2.77308	69.5025	0.225506	1.17051	0.63017
1.08732	0.0244899	16.8016	1.62772	62.6436	0.153266	0.968356	0.505078
1.14071	0.0857953	14.8634	3.57772	64.4644	0.367578	0.822311	0.46854
1.06362	0.0297747	15.0366	2.12201	85.4537	0.359399	0.797431	0.38405
1.09777	0.156237	15.0955	2.13286	50.5745	0.45111	0.685182	0.510895
1.1481	0.0475436	14.3105	2.52954	65.376	0.0655429	1.02425	0.524164
1.0544	0.151021	14.0627	5.19035	73.9403	0.0523566	1.21044	0.669866
1.06988	0.103148	12.3385	9.65672	67.3757	0.312385	0.878811	0.43763
1.14669	0.181006	11.0069	5.31868	58.8049	0.117029	0.923575	0.33552
1.19849	0.153886	5.79496	18.4764	60.5317	0.133067	1.02606	0.288998
1.08089	0.0212309	16.4121	1.95869	73.749	0.263079	0.936619	0.460568
1.1217	0.0566065	16.1226	2.6396	71.3974	0.031934	0.68599	0.521723
1.09262	0.0268387	15.2779	2.81217	92.0875	0.138251	0.716869	0.486903
1.08478	0.0179475	13.779	2.9388	86.6908	0.0159969	0.962373	0.819249
1.19118	0.143148	16.2884	2.25521	86.1158	0.084127	0.716883	0.370657
1.10815	0.0508541	15.762	3.35338	74.8711	0.0577364	0.940519	0.381968
1.11414	0.0617737	14.4852	1.94449	75.7406	0.0272678	1.31162	0.952158
1.1979	0.0985973	16.8427	3.00538	63.2265	0.451075	1.04411	0.349086
1.10716	0.0513016	13.3224	7.4705	80.1181	0.112591	0.812	0.563842
1.04762	0.114941	14.9666	5.13712	86.7994	0.0713928	1.00891	0.583538
1.09435	0.0406215	15.7461	1.97819	79.0871	0.0590813	0.913637	0.600734
1.11519	0.0661914	15.6096	1.87072	84.7882	0.0326371	0.830038	0.610025
1.08068	0.190635	13.1188	3.25146	53.3236	0.0825579	0.789829	0.479425
1.15107	0.0920891	14.1312	3.53202	86.256	0.0323453	1.02699	0.502264
1.10324	0.00528289	13.796	8.07101	87.9359	0.0812647	0.895023	0.291105
1.10882	0.026725	15.5246	2.60415	67.135	0.245547	1.05128	0.327649
1.10882	0.0501294	14.3777	2.27982	62.053	0.147844	0.84219	0.40313
1.08859	0.0479362	14.8605	2.2968	86.9153	0.00958244	0.964248	0.445064
1.08655	0.0742307	16.7464	6.57555	77.6492	0.0996511	0.955438	0.343947
1.0971	0.0383329	15.8651	1.79901	85.5528	0.153609	0.748756	0.476471
1.1232	0.0728618	16.2806	3.18631	73.521	0.088895	0.958701	0.353732
1.13642	0.00266199	13.8823	2.32209	59.0354	0.49603	0.911987	0.396053
1.09575	0.0221054	17.76	2.78519	78.0455	0.11589	0.911593	0.359947
1.09846	0.0511637	16.6811	2.54394	88.0161	0.218177	0.849947	0.333613
1.13619	0.00268658	13.9459	2.14081	56.9241	0.441574	0.911326	0.402556
1.08354	0.242783	14.7547	3.3643	57.1047	0.152741	1.02316	0.629103
1.10293	0.0171095	15.7601	1.31978	86.965	0.0467181	0.686787	0.654238
1.09181	0.0649461	16.361	2.55108	71.1379	0.169443	1.01	0.443714
1.02155	0.268832	15.7005	1.12543	42.1221	0.260073	0.814325	0.403964
1.10347	0.053429	15.8715	1.91347	74.8998	0.113956	0.89612	0.380812
1.09112	0.0103472	15.6048	1.2783	88.9331	0.0981247	0.751476	0.464973
1.1202	0.00612255	15.794	2.06961	69.793	0.610175	1.11681	0.506652
1.06696	0.0919879	15.6885	1.87974	76.6908	0.0658712	1.23242	1.09009
1.09967	0.0590363	15.4062	3.08957	77.1447	0.0232964	0.96041	0.566319
1.13137	0.0821134	19.7568	3.8138	73.7349	0.0525902	0.751953	0.533776
1.09115	0.0930382	14.1687	2.86036	75.8354	0.181071	0.70046	0.435983
1.07447	0.00858505	19.9315	3.97732	87.5713	0.0265235	0.876561	0.447421
1.0666	0.0504468	16.0462	1.97136	81.7684	0.0777428	0.68339	0.444964
1.12595	0.0372067	15.1187	2.39487	58.347	0.316183	0.818732	0.363265
1.05128	0.0697863	15.9642	3.95877	91.6037	0.0497688	0.761911	0.363666
1.09542	0.00230473	15.4657	2.01272	67.1561	0.237593	0.814526	0.304541
1.09331	0.0849608	16.8556	4.9412	61.8693	0.309707	1.02128	0.401608
1.07644	0.0517616	14.79	3.43016	94.3352	0.240638	1.07356	0.429215
1.14724	0.193922	16.0533	2.72203	75.1899	0.128708	1.04368	0.49328
1.10116	0.0401782	15.6633	2.53514	83.8242	0.0895741	0.980198	0.536395
1.06737	0.0515678	15.8802	5.25478	69.2628	0.155513	0.86471	0.347442
1.14699	0.0486892	15.0253	1.88477	67.0635	0.215273	1.03537	0.362386
1.07462	0.0706225	16.0391	2.48448	97.4076	0.00573166	0.935507	0.412529
1.06833	0.0609323	15.5896	2.06505	73.5701	0.0768119	0.904907	0.493662
1.04891	0.149563	16.1342	2.32771	68.2136	0.209526	0.941458	0.45718
1.17076	0.0221724	14.179	2.38609	53.7248	0.109781	0.857901	0.317278
1.08454	0.130017	14.7758	2.9114	71.8757	0.130829	0.980123	0.354761
1.05621	0.0432674	15.6614	1.76712	88.9709	0.0132591	0.891552	0.417674
1.08677	0.0228982	16.1463	2.07423	92.3721	0.110527	0.929094	0.402118
1.10403	0.0390299	15.1909	1.8825	79.2744	0.0571466	0.864154	0.355293
1.00776	0.0758861	14.7095	1.98326	78.5946	0.254271	0.782559	0.392201
1.11428	0.106968	18.5588	4.40491	80.7068	0.0331203	0.834515	0.418241
1.09885	0.0974073	14.7141	2.69549	57.3393	0.270729	0.949783	0.387503
1.14976	0.112856	14.7078	1.93192	55.4336	0.531137	1.00751	0.261973
1.11187	0.0580801	16.531	1.39964	59.9822	0.1717	0.877085	0.328668
1.108	0.113144	15.1769	2.59574	83.992	0.0633576	0.842057	0.695608
1.10856	0.0913049	15.49	2.07207	60.0029	0.0748572	0.897602	0.352249
1.12836	0.0659511	15.4572	2.01808	66.3361	0.0654152	0.895642	0.833087
1.08132	0.00700472	16.5022	1.60126	82.9133	0.116343	0.710417	0.440987
1.13095	0.0547692	13.8872	1.84078	79.3098	0.0828445	0.834433	0.255689
1.08915	0.0291398	16.4059	2.03284	70.3499	0.10533	0.797144	0.499234
1.10992	0.0733528	15.0159	3.3092	53.9365	0.633656	0.895021	0.559156
1.1015	0.0439471	15.1287	2.34417	71.3888	0.176066	0.653894	0.417227
1.13248	0.0624528	14.1816	2.42887	73.0858	0.274908	0.984458	0.558656
1.05292	0.0652366	16.9598	4.07999	90.8901	0.0658584	0.98465	0.492322
1.12751	0.0276893	15.3248	1.90764	46.7494	0.193132	0.860242	0.557114
1.1459	0.0392373	14.5674	1.937	61.0995	0.0923387	0.925674	0.277803
1.16609	0.219109	15.374	1.57249	81.2549	0.0990496	0.903989	0.354658
1.1241	0.0331148	15.4064	2.13426	84.5305	0.168425	0.987289	0.495285
1.06053	0.167667	15.509	3.34379	87.4587	0.286898	0.774854	0.383889
1.04293	0.0905821	11.7031	4.76647	75.0649	0.064905	0.852755	0.38881
1.12966	0.0318226	16.9759	2.77316	50.1522	0.260655	0.942336	0.425475
1.10602	0.0431005	16.3122	3.9474	68.1958	0.245595	0.747717	0.451449
1.0599	0.0446435	17.464	2.27618	91.5461	0.0569243	0.858938	0.409842
1.04254	0.111162	16.4516	2.91578	83.3791	0.0794405	0.911365	0.330845
1.06059	0.22192	14.927	4.73147	91.7001	0.0900227	0.921739	0.449806
1.12187	0.0304771	14.4811	2.84761	67.8039	0.0463847	0.905462	0.383378
1.10546	0.183686	15.4158	2.37257	84.0742	0.0226967	0.86369	0.443719
1.11937	0.0232825	13.1358	2.20488	87.9073	0.0496196	0.777345	0.657687
1.11044	0.0632008	16.757	2.89789	74.7775	0.182224	1.07686	0.469263
1.1394	0.066498	15.3887	2.80551	76.6172	0.0324369	0.875018	0.300574
1.11672	0.0459995	17.104	3.55619	72.5827	0.178824	0.83818	0.369015
1.09302	0.0302588	15.259	2.525	86.8672	0.0369453	0.847142	0.417688
1.09456	0.0421895	16.1539	2.51824	64.3346	0.314697	1.10332	0.438352
1.13647	0.00263846	13.9099	2.17142	57.9716	0.392681	0.912586	0.413945
1.10936	0.0405262	15.5033	2.0619	81.0005	0.0325659	0.851938	0.436314
1.16811	0.141329	13.7964	3.13943	55.1443	0.330296	0.898691	0.408658
1.16041	0.117246	12.3289	10.7446	77.322	0.203245	1.05644	0.330166
1.08103	0.0723495	16.0529	1.43264	66.6619	0.0948315	0.852304	0.52489
1.07781	0.0527102	15.7743	3.30405	79.2212	0.0611652	0.961811	0.677402
1.06918	0.0497373	16.6461	2.29271	73.3412	0.058688	0.751991	0.576776
1.06122	0.0399881	15.2874	1.07457	93.2407	0.0885986	0.80342	0.614262
1.15359	0.128229	15.178	2.58477	42.2928	0.311579	0.992294	0.845624
1.09661	0.0202608	16.3016	2.00127	84.8204	0.0616256	0.859879	0.286672
1.24445	0.0769873	15.4859	1.61798	41.0294	0.261646	1.04135	0.300817
1.1165	0.0404782	19.9901	3.21353	82.2466	0.0624646	1.16946	0.742668
1.1266	0.0159401	16.0748	1.81891	78.6382	0.234331	0.87666	0.572232
1.11725	0.069543	17.6557	4.57152	65.7965	0.033818	0.850421	0.26536
1.20487	0.0304299	14.5738	1.51283	37.4248	0.270339	0.827128	0.351589
1.09038	0.00417781	13.7456	2.85637	83.311	0.133158	0.974578	0.337897
1.14598	0.0564401	13.484	3.47694	83.1912	0.04836	0.82757	0.322994
1.14957	0.0809314	16.9319	2.22001	46.7816	0.201537	0.841284	0.293907
1.15326	0.0845909	17.4422	5.36798	53.0716	0.162957	0.777414	0.407594
1.09981	0.0510196	14.2871	1.86418	86.984	0.0394733	1.01504	0.430771
1.19166	0.152251	13.9049	4.16646	62.9716	0.0803177	0.745496	0.419048
1.1107	0.100131	14.5475	2.53404	87.8373	0.0143848	0.731538	0.64564
1.11253	0.0234575	12.6237	6.57522	81.1573	0.148783	0.990574	0.352037
1.09937	0.0532346	16.9936	3.72533	96.3357	0.00352546	0.936037	0.423495
1.10674	0.0252833	15.7717	2.45466	67.7442	0.272953	0.730141	0.449646
1.11165	0.0143285	14.6373	3.27193	78.0185	0.0210961	0.915612	0.364617
1.04911	0.0431362	17.9447	3.35892	91.3591	0.0843592	1.01943	0.454499
1.10445	0.0530081	14.7385	2.05195	91.3367	0.0209937	1.10098	0.543625
1.12562	0.00873997	16.0744	3.09958	78.5142	0.273656	0.908633	0.316484
1.10959	0.0474722	16.8365	1.7539	79.5374	0.0219229	0.944683	0.445944
1.04913	0.0379849	15.264	2.95468	75.796	0.53914	0.992958	0.548366
1.09543	0.0299208	14.5745	3.20973	82.2823	0.0503253	0.887663	0.4368
1.09233	0.054566	16.3061	2.7084	84.8414	0.189642	0.759678	0.393578
1.11667	0.0311799	14.8144	2.26266	80.2202	0.0509142	0.806539	0.437057
1.10805	0.0200656	17.6751	2.12633	47.9535	0.468797	0.783097	0.3625
1.14357	0.0343391	15.7501	3.55584	72.1964	0.256602	0.866295	0.452969
1.1168	0.117061	16.2116	3.85631	81.5639	0.156282	1.07594	0.8556
1.25058	0.0965668	14.4972	1.85312	36.9515	0.213155	0.839955	0.298155
1.13599	0.00277859	14.0194	2.26309	60.3491	0.426855	0.914148	0.411906
1.13024	0.0498544	16.0752	2.02051	72.4017	0.277715	0.734047	0.436891
1.06934	0.0140924	15.475	2.57458	87.2531	0.0708641	0.71722	0.524319
1.07975	0.0573569	14.0705	2.03009	78.4934	0.0388665	1.16605	0.436023
1.07551	0.0522752	16.22	2.0173	87.3444	0.121981	0.797842	0.42628
1.09149	0.0793094	16.0262	2.46253	86.5333	0.248259	0.960255	0.380781
1.1036	0.0482286	15.3132	2.17524	78.5481	0.184876	0.876928	0.569138
1.11146	0.0840866	13.8393	4.14965	96.0359	0.0606011	0.763502	0.273692
1.13363	0.0625258	14.4667	2.31971	77.9526	0.0477752	1.02005	0.35022
1.08037	0.0272161	17.2587	3.4667	85.3732	0.105017	0.793142	0.259447
1.08443	0.0381065	15.5804	3.55157	83.109	0.310329	0.837931	0.61973
1.11594	0.115763	14.6561	2.29242	80.8365	0.0357607	0.909321	0.354137
1.14702	0.00447886	16.6977	4.58281	60.75	0.233885	0.76655	0.363289
1.09168	0.0492321	16.4225	2.09208	60.8219	0.18081	0.759532	0.439259
1.09109	0.0825755	17.2704	4.8378	74.9161	0.20946	0.763044	0.333302
1.07109	0.0574191	15.075	1.7406	68.0573	0.214735	0.815435	0.443823
1.11475	0.0463976	17.5796	3.66762	81.5523	0.0873238	0.843329	0.351846
1.0974	0.0242106	14.7584	2.64745	79.2223	0.383901	0.891745	0.314152
1.10061	0.0108291	15.7631	1.82687	85.5805	0.0727674	0.856253	0.386988
1.15404	0.0478965	17.387	4.45644	48.4338	0.463726	0.871343	0.404788
1.11557	0.0482837	16.7117	2.63863	53.9951	0.35706	0.976625	0.359507
1.12371	0.0372043	15.9916	2.54956	76.5213	0.166455	0.841528	0.754422
1.05601	0.124146	16.1941	1.70971	67.0589	0.465251	0.803662	0.418083
1.08792	0.0436643	15.4519	3.1696	91.9351	0.0789307	0.857653	0.388157
1.09763	0.0244719	15.684	2.11986	70.739	0.320124	0.972427	0.419148
1.08318	0.0600561	14.1176	5.1636	65.9559	0.272821	0.863416	0.661939
1.15691	0.078581	14.4137	2.63039	61.4487	0.0618398	0.86819	0.451085
1.07797	0.0441991	15.5004	3.83728	83.3517	0.304638	0.83674	0.571682
1.08986	0.0273158	15.5048	2.23562	78.8844	0.0964407	0.88547	0.381236
1.12654	0.0690325	15.4753	3.31972	60.4619	0.162502	0.871555	0.463838
1.09335	0.0617018	15.1661	0.745071	88.1991	0.122802	0.946833	0.43348
1.1694	0.00545181	14.0439	1.98933	48.5667	0.564295	1.02634	0.351195
1.09962	0.0267173	14.1588	4.04831	94.7724	0.0291855	1.00322	0.479532
1.06069	0.0457214	14.8786	2.37427	88.3094	0.0835541	0.766805	0.465205
1.17495	0.0506118	16.7246	2.24507	52.1073	0.115587	1.06016	0.457972
1.15341	0.0170387	16.5966	3.89584	42.3613	0.293009	0.908211	0.476335
1.12465	0.0645598	16.6647	2.64273	90.2904	0.085351	0.892737	0.292509
1.09257	0.0418423	16.0578	4.25444	91.1434	0.0612758	1.0295	0.459385
1.06815	0.0667009	14.9236	2.14909	58.4379	0.799561	0.867781	0.676757
1.24569	0.112628	13.6441	4.11857	31.1421	0.258921	0.978762	0.419439
1.08404	0.167866	14.4851	2.19264	52.3388	0.220803	0.946434	0.454602
1.07144	0.0581545	15.51	2.01443	66.5121	0.280699	0.822766	0.355693
1.11793	0.0235344	15.5582	3.18968	69.3846	0.128938	0.842263	0.618832
1.12169	0.0412573	17.1468	3.03661	64.4353	0.0937716	0.869165	0.354262
1.15636	0.0414744	16.9264	2.25376	59.8934	0.169602	0.847508	0.314003
1.06545	0.0519843	18.3727	2.76488	77.8223	0.113193	1.00282	0.28923
1.09527	0.0400205	12.9677	6.63071	80.2586	0.0725211	0.945232	0.674593
1.09429	0.0437425	15.3114	2.36187	91.9188	0.0982724	0.907984	0.580901
1.09914	0.0366993	15.2245	3.50731	80.6977	0.151765	1.0485	0.362455
1.10101	0.0993121	13.1967	2.80679	65.4602	0.118563	0.621879	0.613257
1.10081	0.0557145	12.1179	5.05947	75.4005	0.226262	0.785623	0.403377
0.979488	0.1336	14.3651	3.23604	84.8837	0.118195	1.15491	0.54734
1.08421	0.0302665	14.2926	1.61802	81.7001	0.0503379	1.05823	0.442104
1.08663	0.0243612	13.6971	5.22185	91.7189	0.0464126	0.955568	0.420211
1.07614	0.160665	14.9626	5.21558	67.9171	0.055686	0.904705	0.356735
1.1037	0.013938	15.9332	1.95968	80.7692	0.101736	0.954844	0.374834
1.10764	0.0167319	16.1368	3.32071	71.339	0.337589	0.719967	0.335783
1.16802	0.098328	14.1149	3.93484	79.5667	0.181397	0.980262	0.380582
1.10105	0.03145	16.2356	4.01968	89.601	0.0169942	0.977606	0.344867
1.13238	0.039134	15.2066	1.80223	79.1518	0.0971782	0.772945	0.444771
1.12671	0.0313542	16.9724	1.71232	71.6911	0.0179962	0.697374	0.475945
1.08451	0.0445915	14.646	1.19412	92.8329	0.0421028	0.888453	0.456067
1.08155	0.0380514	19.2872	4.97276	89.26	0.0102538	0.723593	0.356079
1.07414	0.11072	14.3111	6.16113	72.9948	0.177146	0.866426	0.452185
1.10922	0.0572637	13.8243	2.64501	65.3571	0.128647	0.941713	0.575234
1.14724	0.12546	16.6904	2.99979	47.8969	0.214257	1.07834	0.382632
1.08119	0.0308325	13.5095	2.82641	89.4387	0.0240548	0.749354	0.622408
1.0901	0.0288968	16.3936	2.27031	84.2412	0.0110036	1.03518	0.38819
1.16611	0.0700434	18.2109	2.53248	37.678	0.424258	0.655786	0.519427
1.01228	0.151937	15.951	2.20148	86.173	0.0767446	0.858198	0.592598
1.10833	0.0388752	14.6656	3.09036	92.2231	0.0408452	1.06968	0.310066
1.07954	0.0530326	17.9191	4.2804	81.7286	0.210512	0.83795	0.446502
1.20661	0.277314	14.0853	2.84288	98.0619	0.62191	1.03877	0.27167
1.07895	0.0192844	14.9216	4.15997	91.5975	0.0801791	0.843616	0.458049
1.10493	0.0115127	15.655	4.4368	90.5298	0.262424	0.871265	0.470443
1.12809	0.0517385	20.253	10.7501	68.0472	0.0642553	0.796016	0.364445
1.17129	0.0684182	15.0234	7.07448	49.7644	0.167725	0.813363	0.311873
1.06692	0.0463226	14.5451	3.39774	76.6648	0.0203764	0.950706	0.71489
1.0894	0.0074066	16.9254	2.69181	85.4677	0.0590382	0.869381	0.36898
1.05474	0.0384766	16.0406	2.76004	85.8075	0.100641	0.886354	0.28555
1.10421	0.0674823	14.6624	4.35643	91.6915	0.0530968	0.845854	0.390857
1.11032	0.0367491	16.9306	2.76957	89.5583	0.0351557	0.818658	0.479243
1.07211	0.0236436	16.9174	2.51979	85.7967	0.0111389	0.882214	0.401534
1.09307	0.0527735	15.8467	1.97937	80.647	0.0661568	1.00866	0.455906
1.08508	0.142961	15.5753	2.70246	76.8364	0.172212	0.880945	0.410703
1.11611	0.0542853	15.82	2.66709	72.6767	0.171003	1.02553	0.647559
1.09014	0.0839201	18.8637	3.99722	63.0106	0.235487	0.838557	0.342825
1.10829	0.0270765	15.4346	3.88992	79.5754	0.201398	0.847448	0.241127
1.11994	0.06163	15.4473	2.35007	69.2696	0.045833	1.01431	0.516639
1.07102	0.0510856	14.4913	3.57571	76.1622	0.625476	0.894203	0.418212
1.13447	0.0639584	16.9628	3.00637	55.2734	0.398861	0.879989	0.528019
1.14536	0.0217912	14.3425	2.42669	78.6896	0.106685	0.772161	0.431443
1.11107	0.0488929	16.5046	3.11365	72.8981	0.207386	0.917292	0.458356
1.08121	0.0595333	16.1393	3.16354	91.5819	0.0688197	1.08937	0.458988
1.09301	0.0599875	15.2747	1.90872	95.3199	0.0408508	0.929925	0.414021
1.1298	0.0653299	12.8027	4.97264	93.7127	0.291767	0.883411	0.300536
1.07807	0.0360902	16.33	2.41209	95.8001	0.123993	0.856585	0.529394
1.06613	0.0418866	17.0525	3.79904	91.0859	0.114585	0.712253	0.420773
1.10342	0.0740879	14.0481	3.57504	83.4532	0.146445	1.01267	0.249396
1.12409	0.0957773	14.4002	2.94441	56.3495	0.181535	0.864965	0.362625
1.01518	0.177284	14.8781	5.00608	79.0136	0.0732076	0.807898	0.340166
1.09305	0.0376682	15.6112	3.33636	91.1884	0.0423939	1.01123	0.554002
1.07763	0.0218946	16.8281	4.08845	82.5201	0.031132	0.623194	0.578287
1.08444	0.110871	15.0756	2.42522	85.0428	0.151818	0.85335	0.565834
1.122	0.0277831	15.346	1.80838	91.6589	0.0287704	1.11751	0.457987
1.14223	0.0995008	15.5935	1.52632	66.8231	0.265923	0.73638	0.52651
0.991017	0.184309	15.6638	2.30954	78.6566	0.0857314	0.770987	0.362319
1.08806	0.0557196	16.8329	3.19918	83.2943	0.0509515	0.795678	0.299098
1.10913	0.0443073	14.492	2.21284	89.363	0.028976	0.824962	0.734055
1.07721	0.250077	15.2631	1.65845	41.9027	0.206224	0.899248	0.366015
1.04506	0.179073	16.4347	3.48921	73.2884	0.118194	0.952739	0.377794
1.10215	0.0294415	15.597	0.729888	87.9351	0.1057	0.775382	0.43977
1.06172	0.0362189	15.9469	2.70278	88.6796	0.104092	0.788409	0.444896
1.10771	0.0774736	12.7076	2.85348	67.3093	0.0872066	0.905764	0.548561
1.14466	0.0285793	14.3907	3.60105	61.812	0.159671	0.850724	0.374266
1.12859	0.0682501	14.6147	3.6423	68.1205	0.387741	1.00596	0.441513
0.894467	0.208921	15.4653	3.0099	97.2197	0.0228212	0.753937	0.469626
1.09306	0.110572	14.7039	1.44813	64.5536	0.2347	1.02021	0.391931
1.01072	0.0784501	14.7459	6.17408	66.7982	0.175994	0.986241	0.358941
1.13881	0.0601453	14.9737	2.03378	65.2046	0.302331	0.767319	0.348029
1.12187	0.0783479	15.3282	4.91367	88.1686	0.207898	0.946365	0.350053
1.14286	0.208767	14.2708	1.87858	61.038	0.18174	1.08491	0.429367
1.00529	0.116195	16.6649	2.47657	83.3098	0.0673363	0.845867	0.258978
1.13526	0.00950396	14.4774	3.86233	68.1261	0.471101	0.928264	0.375617
1.18391	0.0247036	14.9337	2.89574	58.45	0.180778	0.866493	0.519694
1.10642	0.0887703	16.3937	3.99523	91.7166	0.0515308	0.995273	0.611026
1.11762	0.0567148	15.9425	2.83117	76.243	0.056174	0.776351	0.393081
1.10399	0.0249137	16.1867	1.83319	74.323	0.027553	0.825758	0.398931
1.11468	0.0563484	15.1702	2.96	88.3133	0.0178851	0.738069	0.399548
1.08465	0.0449779	15.2617	2.3447	88.0198	0.0782041	0.841039	0.531171
1.11518	0.113738	15.7214	3.40043	88.2434	0.0476075	0.813717	0.532861
1.10585	0.0815467	14.5739	7.48911	77.9241	0.173025	0.930897	0.196506
1.13486	0.0305898	14.3676	5.69947	59.9565	0.222967	0.856128	0.44833
1.27423	0.154649	15.7045	2.59023	48.8967	0.51065	0.785118	0.470463
1.10774	0.00680134	15.9959	2.21652	82.9246	0.192733	0.898849	0.452429
1.16466	0.0704618	17.5982	3.41364	74.991	0.160405	1.02688	0.563439
1.1248	0.0715869	15.3812	1.87139	71.1686	0.0538413	0.904267	0.31032
1.08098	0.0261985	16.3573	4.59796	89.3845	0.0430246	0.877899	0.391563
1.17566	0.0303487	16.3598	2.4809	46.1266	0.37646	0.802083	0.381159
1.12183	0.00553415	16.9608	2.05855	39.6706	0.529793	0.716558	0.558667
0.9281	0.117374	14.9159	3.12298	85.9776	0.217164	1.04616	0.336363
1.04812	0.115956	15.3329	1.74909	82.9663	0.139549	0.850746	0.531039
1.13449	0.0440111	16.3758	2.08948	76.1031	0.345369	0.879414	0.592347
1.13151	0.0926193	17.0285	5.3615	61.9454	0.454392	0.790935	0.476761
1.14942	0.282918	13.1274	2.75546	87.8845	0.0202763	0.873709	0.657831
1.13311	0.0294996	16.8364	1.73033	72.2551	0.0217839	0.698379	0.464348
1.13675	0.0376761	13.6006	2.6214	85.1199	0.0948052	0.995499	0.367987
1.07849	0.0332419	18.1365	3.97076	75.399	0.279211	1.04265	0.391946
1.14165	0.0578278	15.9234	1.8906	43.3575	0.296434	0.868449	0.369483
1.09099	0.0936757	15.637	1.74337	72.6649	0.312126	0.776469	0.443931
1.11112	0.0233553	16.2077	1.65095	41.7873	0.608116	0.989679	0.557521
1.122	0.0747012	15.1812	3.12811	90.5797	0.025254	0.950455	0.466529
1.10442	0.0301575	15.952	1.72761	96.507	0.00773641	1.05643	0.500052
1.3431	0.115449	15.8593	2.151	28.1231	0.159822	0.945334	0.438664
1.11025	0.00799913	15.8006	1.7435	71.6929	0.384393	0.912435	0.398472
1.1409	0.28042	16.7424	1.5354	54.2588	0.0830891	0.793471	0.325733
1.1108	0.0349639	15.3593	3.20513	81.412	0.0476348	0.906516	0.462838
1.1213	0.0410492	11.2299	3.69193	78.9617	0.0950977	0.862292	0.542704
1.09698	0.0677271	16.7108	4.207	82.2787	0.123715	1.34235	0.782322
1.15077	0.00637288	15.6292	2.84738	56.4408	0.329299	0.901359	0.407254
1.09751	0.0475452	15.5497	4.7244	90.2567	0.0599786	0.971883	0.38551
1.13856	0.0465416	15.1089	3.60782	63.66	0.185992	0.954519	0.417681
1.12295	0.14956	15.8842	1.94916	80.3119	0.0838357	1.09247	0.493356
1.09275	0.0397633	16.3713	2.74302	84.7553	0.0341133	0.845505	0.368402
1.09572	0.00271131	15.4069	2.01209	68.4045	0.259832	0.802373	0.299768
1.06869	0.0295321	12.4234	4.46905	94.5275	0.220476	0.799948	0.54869
1.12181	0.0429967	15.8181	0.820652	48.0425	0.26799	0.725325	0.467336
1.06066	0.0510062	16.1465	2.58391	67.7174	0.289175	0.761519	0.491307
1.08625	0.0330962	14.3628	2.36632	84.9096	0.110125	0.957172	0.366467
1.09639	0.0299774	16.3774	5.48848	82.724	0.0862431	0.999599	0.37385
1.13168	0.0485816	18.2343	2.47402	64.8992	0.0401848	0.839134	0.586999
1.06057	0.0409392	16.6378	4.93901	92.3423	0.0574986	0.797518	0.456488
1.08283	0.0457919	16.3045	1.66931	81.1402	0.217848	0.762371	0.460496
1.13454	0.093112	11.6827	7.34284	65.2273	0.43257	0.918052	0.409468
1.06061	0.0742912	15.1972	1.84891	71.0864	0.264474	0.794792	0.359645
1.07847	0.0178279	16.3068	4.43517	97.1759	0.00866927	0.882866	0.467685
1.08907	0.0368865	15.1794	3.67603	63.3668	0.0821225	0.869427	0.546235
1.15204	0.0528061	13.6206	4.91564	55.7313	0.102729	0.966603	0.731611
1.08261	0.0184229	15.0526	3.15156	82.7445	0.0325595	1.04685	0.571131
1.05567	0.0737456	15.8723	3.55978	87.0223	0.0247629	1.16388	0.48765
1.09477	0.00460571	15.2479	2.78036	73.2063	0.239028	1.03079	0.503503
1.03932	0.112975	15.7262	2.07537	62.9802	0.0265435	1.01915	0.62581
1.08456	0.116402	15.6899	1.98118	82.0493	0.0293706	0.851296	0.396588
1.22571	0.0941593	15.4634	1.40341	68.6911	0.51455	0.915378	0.443713
1.10916	0.0420003	16.2769	1.74612	87.1792	0.0519531	0.779933	0.404531
1.10582	0.0685843	14.7902	2.80052	86.0445	0.0406845	0.894207	0.487751
1.1719	0.0477194	14.1901	3.22033	70.2812	0.0834087	0.977259	0.448194
1.08092	0.0429159	14.2308	2.14174	96.7881	0.0032482	0.831084	0.644379
1.16977	0.0917309	16.0974	4.41181	48.5444	0.231102	0.967467	0.407439
1.14432	0.103777	16.6598	1.9366	46.491	0.276874	0.994804	0.437107
1.11782	0.0226378	14.7468	3.83708	86.2296	0.29976	1.03248	0.209005
1.12085	0.0332222	15.2422	4.32338	69.1348	0.0572792	0.996694	0.523011
1.07014	0.0740355	15.4268	2.47129	81.4726	0.0767894	0.965709	0.45502
1.05492	0.0375803	15.5977	3.01871	80.9252	0.052917	0.750989	0.481821
1.10268	0.0630361	17.5354	5.41802	78.3389	0.103158	1.00286	0.607575
1.12866	0.0354278	14.8508	1.58227	47.8046	0.497777	0.831998	0.502182
1.08567	0.0349526	15.4295	3.30675	88.7902	0.0322977	0.906047	0.72095
1.04355	0.275259	13.2318	4.22656	75.2961	0.255719	1.01043	0.410717
1.07856	0.038799	15.6225	2.20736	94.7773	0.0633817	0.882059	0.36666
1.09823	0.0182838	16.6358	1.75123	78.4516	0.132294	1.09794	0.772321
1.09707	0.00269936	15.6425	2.51333	66.085	0.19444	0.821957	0.316461
1.1456	0.00912753	15.412	3.60416	73.0123	0.487059	0.826422	0.388302
1.11348	0.037169	14.8369	1.32576	71.0849	0.216746	0.89682	0.438457
1.08629	0.0390354	16.2486	1.80641	90.2257	0.024287	0.756453	0.471772
1.05559	0.0842672	16.256	2.50098	79.9877	0.0879516	0.917669	0.471782
1.10093	0.00874015	15.3743	2.25026	80.3483	0.25656	0.848525	0.3933
1.10149	0.0317228	16.3777	1.3822	95.3172	0.00765707	0.854318	0.318496
1.11381	0.027019	13.2613	4.67119	96.6788	0.0369439	0.801043	0.745829
1.06653	0.0404912	16.1356	2.35099	87.3366	0.20053	0.710087	0.591134
1.10111	0.0417768	15.8361	1.69277	56.4182	0.0773253	0.846286	0.503737
1.21575	0.134525	16.3848	2.59229	49.704	0.127667	0.922756	0.337127
1.11033	0.0348204	12.4071	4.00218	93.4411	0.1594	1.17972	0.421789
1.06626	0.0770561	15.1139	1.40806	71.6856	0.16919	0.791398	0.428532
1.08425	0.0597952	15.9863	1.04416	82.2034	0.190744	0.876039	0.27439
1.12515	0.0911283	14.1855	2.83111	85.1193	0.0493152	0.841628	0.471991
1.16468	0.057251	14.593	3.8302	75.7365	0.431042	0.829487	0.415047
1.117	0.152204	14.7331	1.67017	77.0455	0.171111	0.918753	0.516604
1.10094	0.0355156	14.8135	2.14051	80.517	0.333906	1.19872	0.962657
1.14132	0.0399392	13.7264	4.27115	37.2878	0.687614	0.788889	0.346761
1.16573	0.0550505	13.6338	3.17499	43.6746	0.946645	0.792179	0.513633
1.10254	0.0493985	15.5389	1.92656	79.0254	0.0590896	0.861093	0.582476
1.05339	0.0859875	17.2013	3.38664	82.803	0.0650694	0.688931	0.544908
1.12923	0.0742124	15.5371	3.2622	82.1538	0.0311252	0.881095	0.40738
1.04918	0.0106142	16.4504	2.02292	95.2226	0.0187256	0.730072	0.502872
1.11543	0.0169235	14.3432	1.70997	78.4884	0.140049	0.792676	0.412068
1.08437	0.076765	14.7649	1.73728	88.9637	0.0626529	0.85351	0.365759
1.14171	0.096915	17.3775	4.29261	69.5976	0.147061	0.705175	0.466326
1.16036	0.0886029	16.983	0.990815	36.9456	0.1077	1.08922	0.775828
1.13959	0.136332	14.615	1.85481	74.7663	0.21403	0.919867	0.329625
1.07543	0.095119	17.4525	3.56033	61.252	0.146694	0.893859	0.519515
1.09064	0.0204018	18.2103	3.34612	89.9644	0.137724	0.940179	0.400745
1.1529	0.130247	14.4236	3.80377	85.1682	0.0227397	0.924089	0.493066
1.13904	0.144227	18.0107	4.72169	90.9148	0.00808613	0.806449	0.393343
1.07283	0.0486792	19.759	5.97054	87.9179	0.0224433	0.787889	0.41958
1.09046	0.0670007	17.7056	4.51355	77.8153	0.12545	1.01902	0.443993
1.04613	0.0710162	16.1485	3.038	72.4889	0.484752	0.873207	0.440319
1.09858	0.193255	13.4631	2.43655	78.7794	0.0824678	0.907869	0.577197
1.17848	0.18429	17.1586	3.71834	69.7638	0.190742	0.767771	0.385571
1.06201	0.0355699	15.4074	3.79939	79.4446	0.330775	0.778546	0.46564
1.12504	0.0292907	17.3249	2.18872	80.2566	0.0762602	0.909776	0.403548
1.0453	0.125746	15.7542	4.61161	69.0947	0.0403972	0.821067	0.277467
1.1193	0.0575058	13.7628	4.3739	54.7185	0.224456	0.733896	0.39626
1.13547	0.0609401	16.0575	2.54161	70.3753	0.138175	1.02846	0.311575
1.09605	0.182128	15.1229	3.03614	59.8524	0.312435	1.00114	0.466637
1.0564	0.00657733	15.4813	5.42596	81.163	0.0847862	1.09441	0.499129
1.13579	0.0614569	16.7002	2.23821	60.7969	0.172355	0.882332	0.608465
1.15012	0.139404	17.2898	1.9707	83.6821	0.350052	0.899848	0.426808
1.05517	0.0561326	17.0487	2.96148	71.5394	0.231049	0.97806	0.397221
1.09637	0.0151899	16.04	1.53625	60.0295	0.327936	0.803572	0.329143
0.989768	0.212217	14.7822	2.30753	76.8071	0.0781427	1.03376	0.4449
1.10812	0.0217628	16.5701	6.74386	75.8022	0.190108	0.947129	0.335272
1.1344	0.135855	15.9054	3.07885	32.6097	0.165233	1.03895	0.493984
1.12195	0.0532072	15.6368	2.07075	51.4043	0.171422	0.968181	0.568359
1.09521	0.0255029	11.3965	3.39142	89.2513	0.0596898	1.05032	0.537729
1.09383	0.0406055	19.8364	5.93367	93.0588	0.0181185	0.857994	0.3421
1.06741	0.00412797	15.8999	4.50765	90.701	0.0559298	0.908625	0.294027
1.1631	0.0737086	15.2479	1.61458	71.5031	0.245929	1.0859	0.531243
1.10027	0.0471331	14.2433	1.75151	77.9612	0.301587	0.964527	0.401357
1.0739	0.104076	16.9224	4.95301	75.7726	0.307561	0.814679	0.521798
1.13418	0.0404772	15.6336	1.53338	71.3224	0.306523	0.887715	0.337043
1.10098	0.101157	18.5155	6.9195	96.4041	0.0498039	0.862529	0.647509
1.13519	0.0291798	15.9921	2.25525	49.0251	0.898034	1.09582	0.607165
1.12203	0.027353	16.2362	2.3116	61.2999	0.242477	0.789607	0.582284
1.16818	0.0698355	19.3317	5.35576	33.0982	0.144594	0.827795	0.735006
1.09337	0.0334066	16.1416	3.36725	91.018	0.0412866	0.708666	0.808313
1.13146	0.0128169	15.6186	1.64936	80.5676	0.129027	0.915091	0.340412
1.09119	0.0391358	16.9409	4.24717	62.1225	0.0908726	0.845008	0.346788
1.1392	0.0677812	16.5135	3.80676	68.1837	0.405034	0.934814	0.35326
1.15272	0.0829919	15.414	2.18186	72.5311	0.216012	0.806855	0.45913
1.10352	0.0048519	15.5923	3.08009	85.264	0.0755523	0.820952	0.357529
1.18285	0.0403635	14.1594	4.61276	53.601	0.456602	0.865564	0.506166
1.09199	0.0736023	17.8322	6.02134	89.7906	0.0206281	0.949706	0.446964
1.16346	0.0294483	15.1563	1.51174	57.006	0.430666	1.05161	0.412096
1.1474	0.0672639	12.4823	4.84932	76.9171	0.542271	0.899091	0.359914
1.06933	0.039133	15.256	2.48993	92.353	0.0449117	0.948651	0.525052
1.04838	0.177235	15.9313	2.45596	71.9718	0.0454876	1.13272	0.486998
1.20483	0.0676192	15.2237	5.92286	56.4626	0.284408	0.891592	0.521075
1.07395	0.116035	17.4128	3.73774	90.3078	0.0532977	1.04232	0.422392
1.20918	0.104163	12.8668	4.61577	42.0486	0.220074	0.947117	0.428271
1.10927	0.013528	16.4768	2.38188	47.7546	0.51944	0.788784	0.373777
1.07824	0.0471713	14.0836	1.32994	91.4286	0.111293	1.11574	0.4103
1.07908	0.0358151	16.8065	1.34928	88.2619	0.0724134	0.790589	0.312738
1.11194	0.0029609	16.0489	1.48426	82.7827	0.0727083	0.790156	0.305896
1.1675	0.063779	13.4528	3.97946	57.3795	0.302719	0.900451	0.331146
1.09045	0.0672518	15.1868	1.87822	85.4604	0.0950374	0.731983	0.440164
1.11121	0.00983393	15.8256	1.39338	90.5711	0.173551	0.811961	0.4058
1.06792	0.0837338	15.6293	2.60243	73.4002	0.0909421	0.86354	0.460107
1.10421	0.0468567	15.5887	2.11807	71.8515	0.250065	0.931191	0.323162
1.05239	0.0587152	15.3385	5.37517	83.8724	0.0209864	0.876724	0.38401
1.13761	0.0551617	17.7378	2.63012	51.2133	0.391197	1.03635	0.375252
1.07708	0.0237424	15.3231	1.84596	67.1427	0.177041	0.985901	0.389677
1.0721	0.00965122	16.4384	1.79159	82.0515	0.140698	0.860289	0.381205
1.13222	0.0323508	15.2064	3.06299	71.0422	0.0666246	0.847401	0.393177
1.16074	0.0971544	17.6686	4.31912	60.2949	0.155883	0.95832	0.397936
1.07614	0.0683695	16.6132	2.81618	66.4641	0.286309	0.725759	0.436678
1.04599	0.088277	16.3019	4.90797	65.8834	0.0279828	0.853307	0.301378
0.966783	0.230618	17.3312	3.13862	77.5719	0.386068	0.962102	0.452856
1.08507	0.120109	14.3877	2.9302	79.1399	0.0428255	1.05103	0.385176
1.11416	0.0225503	15.4835	0.9765	76.4756	0.252961	0.801881	0.437589
1.04821	0.0520391	17.7558	1.95316	93.7093	0.0258218	1.03464	0.388697
1.10448	0.0530321	15.6979	2.26423	69.1884	0.0465558	0.905706	0.337847
1.09698	0.00221162	15.527	2.14908	68.2119	0.214317	0.817832	0.300534
1.09792	0.0701507	18.3205	4.10486	85.2387	0.058827	1.02476	0.457586
1.11222	0.498565	14.3495	5.30892	81.5261	0.0459698	0.97877	0.397428
1.05114	0.0271719	14.2268	4.8639	94.2614	0.0292743	0.794713	0.447456
1.05389	0.0623447	14.9022	2.9154	87.4032	0.093196	1.00006	0.442606
1.11	0.0190074	14.9724	2.54376	82.3763	0.0427702	0.995519	0.691235
1.14919	0.0784701	14.8711	2.22166	53.4385	0.444087	1.05065	0.383689
1.11949	0.0342335	15.5501	4.30019	83.2473	0.0599318	0.72094	0.605688
1.11499	0.0166461	18.1219	3.50535	72.1714	0.0455291	0.86472	0.738093
1.08257	0.0541354	17.1005	5.23883	75.6905	0.177632	1.06216	0.268202
1.18215	0.108292	11.3386	3.58724	52.8441	0.524297	0.972788	0.499798
1.08332	0.00569797	15.4954	1.94275	86.616	0.0143752	0.986498	0.449263
1.09759	0.0376173	16.6787	4.54932	92.4216	0.0441657	0.923228	0.581746
1.10123	0.0368886	15.4509	1.26804	77.4466	0.37861	0.997204	0.367365
1.00074	0.0813645	16.187	3.82533	96.094	0.00899784	0.664406	0.419452
1.0876	0.027013	15.3518	2.06677	93.0996	0.194697	0.805924	0.548033
1.13019	0.0979389	13.4045	2.29894	84.4631	0.0970139	0.838676	0.492823
1.0936	0.031988	16.4688	2.82351	75.9666	0.130748	0.896206	0.273701
1.11611	0.0126376	15.8667	3.30814	73.3306	0.124002	0.739339	0.398497
1.0715	0.0623005	16.4197	3.22063	94.9171	0.00820188	0.935647	0.414491
1.14093	0.0274331	16.1045	2.93405	62.033	0.112465	0.93879	0.305801
1.13563	0.095058	16.9552	1.73011	65.2157	0.214806	1.00703	0.364358
1.11556	0.0282524	15.8937	2.29516	74.058	0.0276014	1.07181	0.362411
1.08291	0.0373036	5.6123	12.4743	75.0623	0.25284	0.748437	0.388351
1.12166	0.031455	15.7181	0.738624	66.9745	0.103171	0.89282	0.488272
1.04181	0.145801	16.627	3.45226	90.1037	0.0254579	0.920571	0.497347
1.08816	0.0861317	16.9438	3.0289	89.3489	0.00950228	0.888413	0.392017
1.08513	0.0653239	16.2697	4.78845	92.0811	0.0116929	1.09919	0.538094
1.10148	0.0810141	15.2456	2.20716	74.5993	0.124793	0.877526	0.471299
1.01557	0.305637	15.7437	1.22008	91.6685	0.0263356	0.897004	0.336856
1.09784	0.00268887	15.9234	2.45482	62.392	0.167818	0.812738	0.316691
1.09182	0.26278	13.2934	2.97473	56.1985	0.23283	0.841344	0.389798
1.07233	0.0734051	15.5289	2.48835	71.6357	0.0950134	0.902601	0.342134
1.11317	0.0483757	14.7986	5.20433	86.6808	0.101646	1.05372	0.633106
1.1158	0.0598073	15.1786	2.0441	94.2721	0.0326873	0.905354	0.482577
1.18544	0.0405774	15.3548	1.77175	36.9344	0.482469	0.819058	0.645338
1.105	0.0533775	16.734	4.19115	77.389	0.19173	0.69491	0.481704
1.09381	0.0263759	16.2176	2.18991	87.0814	0.0513247	0.742649	0.522883
1.13757	0.219897	15.3112	1.69764	44.1139	0.121361	0.895045	0.720774
1.10223	0.0283896	16.6781	2.85005	70.2734	0.166076	0.906756	0.38761
1.10017	0.0126553	14.9214	1.96218	68.6308	0.61744	0.933716	0.395406
1.13152	0.0281454	15.4516	1.70479	68.0757	0.109822	0.836435	0.431317
1.09987	0.0577197	15.8446	1.81048	89.3808	0.265965	0.909526	0.471876
1.11985	0.0883763	14.8406	3.07735	59.7964	0.0578375	0.936289	0.56604
1.10403	0.0311388	15.3074	1.98591	74.8028	0.123407	0.873286	0.427672
1.13647	0.00263846	13.9099	2.17142	57.9716	0.392681	0.912586	0.413945
1.14491	0.0523972	15.9026	3.17703	52.6054	0.289046	1.01092	0.475208
1.08248	0.00605376	15.3245	2.53084	95.7164	0.0125938	0.837982	0.527076
1.03026	0.0979389	15.4196	2.11214	80.61	0.0866319	0.897839	0.365952
1.10371	0.0553971	15.2469	3.75832	94.7582	0.015339	0.904091	0.510428
1.14405	0.0458552	16.1257	2.29396	58.7823	0.259469	0.86238	0.551255
1.13	0.0844412	15.1588	2.88744	49.2239	0.598354	0.891099	0.424607
1.14751	0.0671715	14.1982	4.80184	81.289	0.0276212	0.933687	0.507202
1.08489	0.0413994	15.234	3.06146	79.7324	0.071327	0.888079	0.43637
1.11976	0.0776779	13.6232	2.9397	73.7849	0.077189	0.787339	0.366535
1.12091	0.0428597	16.5607	3.63639	60.2576	0.220467	0.82788	0.439624
1.14452	0.0746181	14.2549	3.17382	68.7095	0.325621	0.904026	0.345989
1.09233	0.0941994	14.406	6.07802	98.4172	0.00615321	0.994985	0.483856
1.17716	0.0122278	13.2237	3.02124	60.3997	0.312267	0.900531	0.456437
1.11975	0.00692696	13.5821	3.78174	69.1242	0.0557459	0.93016	0.310769
1.08374	0.0053502	15.107	1.54815	84.5442	0.125089	0.895585	0.34292
1.18411	0.336358	15.7507	1.70591	84.2209	0.113097	0.812752	0.603134
1.09214	0.0370687	15.7561	2.23581	76.7668	0.152896	0.853782	0.350348
1.03725	0.0987507	16.0452	2.79313	66.6663	0.0857602	0.693311	0.504032
1.12288	0.123736	16.7227	1.48654	84.6939	0.0849962	0.934344	0.390894
1.0617	0.0252323	15.7641	2.17317	81.4357	0.0539796	1.05856	0.588756
1.1459	0.0800675	15.3051	4.65876	75.1782	0.106029	0.839907	0.329614
1.10515	0.023969	16.0901	2.58806	92.3337	0.0372181	0.818948	0.423938
1.08211	0.0464991	16.6481	2.34319	77.9278	0.123823	0.896385	0.328507
1.07737	0.0429037	15.1083	4.55649	89.0042	0.0229128	1.12126	0.414027
1.21918	0.104453	17.0469	3.91182	39.0931	0.0695914	0.79557	0.552882
1.11916	0.0192364	14.8917	2.88904	60.2673	0.0327617	0.908436	0.432277
1.16027	0.0240396	12.5587	2.81827	68.259	0.31815	0.867161	0.314456
1.13139	0.0171526	16.6307	2.6603	67.9249	0.120123	0.941756	0.527208
1.15196	0.0563319	14.7684	2.42327	49.7806	0.266921	0.938511	0.621152
1.12376	0.0615382	14.9627	2.17335	82.7923	0.104243	1.0164	0.465737
1.0751	0.0903948	16.3105	5.17251	78.4484	0.206399	0.812129	0.271363
1.06197	0.126499	15.1354	1.98667	79.627	0.0453566	0.919751	0.355961
1.0883	0.0366573	15.8587	1.35636	79.2162	0.0391373	0.816184	0.317725
1.09726	0.0130449	15.0119	1.91967	78.8118	0.102722	0.888113	0.316556
1.13755	0.099068	17.3199	3.46333	56.3348	0.266446	0.77622	0.362467
1.09033	0.0164875	17.4864	1.52099	63.4136	0.204158	0.889449	0.356975
1.09281	0.0407936	17.2594	2.29083	89.5834	0.0947218	0.969081	0.565958
1.04498	0.20135	15.2674	1.83687	64.9228	0.0352257	0.914495	0.569325
1.08653	0.0636942	15.8413	1.31949	52.3537	0.225111	0.853373	0.470202
1.10661	0.0435948	15.7816	2.9161	95.9764	0.00769757	0.906859	0.538197
1.09439	0.03663	13.7874	2.93091	86.2719	0.0777258	0.850547	0.514629
1.1242	0.0471528	17.7081	2.90498	62.0782	0.0517701	0.788848	0.599523
1.02645	0.114842	16.1758	2.65823	76.0522	0.32423	0.87218	0.354545
1.09499	0.00601316	14.6901	3.79085	87.7492	0.0332603	0.809046	0.387886
1.14527	0.0716516	15.9862	5.61189	66.4435	0.0523948	0.923732	0.385699
1.06991	0.0399739	17.0811	2.30452	94.9249	0.0107787	0.845123	0.280672
1.06833	0.0109996	15.4653	2.06309	93.7526	0.0914308	0.887981	0.346108
1.04868	0.0626302	15.3553	4.53152	92.9431	0.064196	1.16689	0.545112
1.11624	0.0251952	13.9769	1.68393	79.1519	0.113846	0.981461	0.377722
1.08905	0.133216	17.1103	2.73455	64.4039	0.156403	0.800002	0.465555
1.11631	0.0461497	14.2209	3.10388	53.4666	0.983593	0.819345	0.558095
1.09632	0.102318	16.1787	4.51089	71.2669	0.487938	1.03488	0.478745
1.08263	0.00954367	16.4359	5.50148	95.6126	0.0657467	1.03747	0.460264
1.0925	0.0315353	17.6454	2.4939	86.3163	0.0924151	0.737551	0.423498
1.12632	0.356866	14.6437	2.38547	32.9481	0.108033	1.01475	0.736817
1.07985	0.0225263	14.5577	3.90757	87.8316	0.0294374	1.08094	0.428741
1.06271	0.184166	15.8738	1.84818	66.8374	0.122928	0.889417	0.569098
1.03665	0.108013	16.4807	2.18909	73.7287	0.163658	0.879722	0.439961
1.11977	0.0174355	16.6232	2.93681	53.4324	0.0923529	0.801489	0.385625
1.1116	0.0397852	12.0321	6.82744	77.1463	0.0479075	0.948771	0.541503
1.14382	0.0709483	15.7272	2.02157	89.9785	0.0756596	0.647139	0.6531
1.07693	0.0340281	15.6401	1.65826	94.6898	0.0125021	1.30489	0.555186
1.09367	0.0181194	12.525	3.87983	95.1038	0.00892225	0.90435	0.398705
1.11518	0.0532603	14.038	4.27836	71.9208	0.293986	0.896818	0.354752
1.17676	0.080748	14.4886	2.40398	54.0108	0.0858555	0.94323	0.560177
1.10587	0.0313076	15.6506	1.33707	66.2665	0.156825	1.00637	0.573514
1.10456	0.0165645	16.5275	2.25617	65.2772	0.335222	0.773097	0.412457
1.0551	0.0152383	15.2815	3.08923	96.5384	0.0785466	0.946395	0.380994
1.04588	0.0701799	15.4234	3.89618	87.3364	0.0639257	0.866616	0.575054
1.07401	0.0413784	17.7289	2.55604	96.5459	0.00749055	0.816606	0.284514
1.09989	0.049643	12.4159	6.1024	70.7987	0.291353	0.870619	0.477458
1.04721	0.0997871	18.1247	4.4636	90.6365	0.0513781	0.892805	0.404834
1.09674	0.0342581	14.4089	3.00459	66.3746	0.157626	0.920261	0.43735
1.10692	0.0157198	16.5111	1.66294	66.1942	0.212246	0.856074	0.310058
1.21031	0.0421128	15.8271	5.32206	32.5219	0.0669941	0.92867	0.376381
1.12997	0.044542	15.3548	3.26754	79.9575	0.129361	0.88512	0.786456
1.10121	0.0354311	13.3172	4.39729	81.1635	0.0611815	0.869931	0.205373
1.06487	0.0494075	16.6653	2.28169	78.6958	0.15588	0.947491	0.330788
1.00634	0.188221	14.8011	2.95841	70.6885	0.377023	0.871634	0.426989
1.09405	0.0437751	18.2795	3.8961	92.7781	0.0737643	0.913078	0.390581
1.09806	0.0861428	15.9823	4.55564	89.8816	0.0828746	0.833156	0.456198
1.06865	0.0311504	16.5525	2.61344	92.4973	0.0044112	1.02892	0.339385
1.1131	0.0814638	14.9971	2.61138	87.6368	0.0952139	1.06329	0.429814
1.08054	0.0289061	15.8285	3.03268	95.4451	0.049588	0.976358	0.316857
1.12803	0.0213869	15.2894	2.69957	76.0261	0.294948	0.89837	0.488993
1.10176	0.0196865	15.9123	3.55071	74.3847	0.118061	0.727493	0.496239
1.08792	0.0335257	16.059	4.23046	86.0347	0.0413585	1.03563	0.52555
1.10199	0.0534125	16.4034	2.28405	64.0568	0.130879	0.890587	0.404636
1.10041	0.108163	18.7118	2.24062	74.4043	0.189787	0.921938	0.495055
1.06919	0.0852841	15.2541	1.76621	90.2953	0.0368395	0.880347	0.524737
1.08412	0.0365338	15.1499	3.02425	84.8701	0.147384	0.907659	0.282726
1.13617	0.0027377	13.8953	2.3177	57.4188	0.506514	0.914279	0.396252
1.11034	0.0322991	16.0557	2.23154	86.475	0.0836916	0.843386	0.422981
1.0884	0.089698	15.2903	1.81516	81.1303	0.163895	0.851885	0.404256
1.11089	0.0323604	16.7738	7.84191	85.4256	0.0537561	0.932318	0.335374
1.04766	0.250917	16.438	1.98978	90.0765	0.136334	0.930313	0.392667
1.0791	0.0154589	14.0959	2.9854	96.2973	0.15529	0.949846	0.54622
1.13584	0.0025382	13.699	2.31435	57.3056	0.515161	0.908382	0.402124
1.07896	0.0905984	16.6116	1.2541	80.0026	0.219966	0.925722	0.467357
1.14594	0.17113	16.4385	2.82614	62.1008	0.279256	0.510036	1.15241
1.10233	0.00350483	15.8369	1.96804	83.87	0.211101	0.859393	0.424153
1.22676	0.108184	12.5119	4.14133	58.5962	0.211959	0.956427	0.49233
1.09906	0.0427424	16.1699	1.40473	64.5	0.51006	0.828292	0.299122
1.09422	0.0187357	16.6542	3.71602	77.3678	0.145421	1.10973	0.627445
1.09337	0.0295094	15.6182	2.65748	80.7053	0.204431	0.896499	0.44182
1.077	0.0505637	16.1007	1.65945	82.2488	0.0969056	0.956568	0.813099
1.13277	0.0649819	15.0484	4.49286	75.3354	0.166701	0.829478	0.535278
1.03546	0.0790488	16.0038	2.60164	78.12	0.139329	0.85257	0.36271
1.09065	0.0567687	15.9927	2.96004	72.6613	0.296222	0.815188	0.28456
1.08767	0.0483528	16.4825	3.53835	84.8474	0.095508	0.783266	0.417685
1.0761	0.0352615	15.3449	1.23014	84.0451	0.0651344	0.981015	0.46467
1.08998	0.00499957	16.7654	2.36752	85.1857	0.0336663	0.812269	0.569737
1.08048	0.0270919	19.6596	6.13419	88.4426	0.0399086	0.845833	0.469138
1.07466	0.0501254	16.1992	1.69061	83.0773	0.135103	0.776591	0.414385
1.09109	0.0347084	15.4622	3.69408	91.2136	0.0159577	0.968104	0.361675
1.15002	0.0494757	14.9809	1.87906	62.4445	0.448878	1.01322	0.501167
1.15347	0.0443631	15.4534	2.6849	87.7487	0.383201	0.825643	0.459075
1.12018	0.0737278	14.6734	4.20053	51.8737	0.334078	0.926928	0.519966
1.09094	0.0573792	14.0783	1.95258	76.8065	0.0808776	0.930325	0.484923
1.09401	0.015031	16.8764	3.70543	78.8333	0.156226	0.937363	0.506967
1.12364	0.0422538	16.0501	3.84631	92.0078	0.0272556	1.01689	0.602418
1.06918	0.0312327	15.3366	1.95969	96.5709	0.0108463	0.760826	0.312695
1.20049	0.155053	16.1587	1.80038	93.0342	0.358784	0.911409	0.406792
1.10397	0.0879521	15.6861	3.07765	80.3043	0.0825767	0.971777	0.503444
1.16457	0.114896	15.4785	2.79027	62.1463	0.100343	0.950976	0.509869
1.11235	0.0527881	16.5951	2.43679	74.2111	0.196302	1.05642	0.740821
1.08426	0.0667018	15.2246	2.6029	89.2746	0.0361254	0.989616	0.325503
1.09041	0.0637962	12.3183	9.89446	70.1096	0.352656	0.842037	0.487874
1.08314	0.011956	16.6203	4.35176	85.854	0.0826532	1.04688	0.421456
1.21573	0.108047	16.4097	2.14364	45.3129	0.20555	0.787381	0.584519
1.12495	0.022165	15.5759	2.73904	35.0082	0.611124	0.965786	0.427933
1.09074	0.1119	16.0134	3.52116	81.6774	0.0875219	1.15906	0.449812
1.10575	0.11624	16.1734	2.43263	69.6734	0.226046	0.874452	0.349601
1.14249	0.100538	15.1434	3.64455	91.7682	0.272108	0.930725	0.334871
1.09698	0.00221162	15.527	2.14908	68.2119	0.214317	0.817832	0.300534
1.20366	0.101831	15.1263	2.86509	36.8834	0.56957	0.764816	0.859093
1.11881	0.114767	15.8756	2.20866	77.8459	0.144863	0.891273	0.401041
1.08169	0.0660601	16.0281	1.19311	98.0015	0.969167	0.915811	0.42974
1.09038	0.0254341	12.17	4.96104	89.2543	0.111476	0.865825	0.420108
1.12175	0.00976322	17.6715	2.87825	65.9544	0.19697	0.895549	0.408753
1.11095	0.029533	15.7548	3.1234	76.7577	0.151677	0.840342	0.465618
1.07518	0.0673016	15.5266	3.02172	64.1546	0.195708	0.86396	0.357512
1.11151	0.0277827	19.1176	5.15746	93.6546	0.191204	0.968941	0.311014
1.02859	0.0489589	16.3005	1.50381	87.8283	0.0539343	1.16557	0.619189
1.14543	0.0892763	17.1576	2.20466	66.8292	0.109778	0.855248	0.474241
1.08754	0.041713	14.2444	4.8245	71.6009	0.142104	1.19539	0.604905
1.09182	0.0142168	15.5131	2.44484	82.8323	0.035884	0.814993	0.526671
1.13489	0.0387113	15.2018	3.35077	68.5701	0.142795	0.776462	0.438105
1.08237	0.0807481	14.7216	3.71027	70.5678	0.134518	0.984722	0.383343
1.09712	0.0481183	16.0709	1.84885	87.8085	0.0624405	0.928434	0.599593
1.07555	0.0194468	15.3021	1.80996	94.9551	0.0209224	0.959699	0.523083
1.00145	0.172535	16.8419	1.82238	69.4516	0.192983	0.801157	0.410365
1.08739	0.0356818	15.3484	4.83335	85.1341	0.214893	0.770989	0.473888
1.13568	0.0612106	17.0582	2.57104	70.9001	0.0262368	0.7969	0.395023
1.09594	0.0272957	15.1019	2.08422	94.0224	0.0300323	0.938519	0.405388
1.13398	0.0476461	17.1133	2.65108	94.4302	0.452896	0.966014	0.416824
1.18078	0.0724204	16.1057	2.63377	45.8509	0.355567	0.811659	0.56727
1.14624	0.0464713	15.7883	3.86935	63.1119	0.1529	0.60512	0.633955
1.02078	0.243885	15.2516	1.94063	66.7438	0.29013	0.89026	0.5882
1.08992	0.0193895	15.0708	2.88994	84.7759	0.125885	0.837712	0.46766
1.14044	0.0121633	16.8912	2.21776	53.9468	0.29371	0.880679	0.582039
1.08647	0.0245852	15.3385	4.34595	92.9204	0.0401443	0.927863	0.442355
1.0985	0.00982413	12.8189	3.63077	90.9964	0.0239487	0.556805	0.583606
1.07587	0.0356597	13.989	5.25369	85.4228	0.0593698	1.00963	0.321518
1.11803	0.0620949	15.2014	2.46061	69.7055	0.117145	0.955437	0.656582
1.06341	0.117502	16.7959	3.70766	72.6382	0.326177	1.03928	0.264599
1.13255	0.0720062	15.1875	2.17446	53.7838	0.261338	1.05488	0.360683
1.07278	0.101617	15.1933	2.87658	72.994	0.0873395	0.599301	1.01403
1.09372	0.0332809	15.7926	5.40881	92.7333	0.0285336	1.01579	0.409029
1.08993	0.00683173	14.81	3.69457	95.8483	0.0132891	0.92813	0.369982
1.04725	0.133225	12.6495	6.42523	54.2549	0.241983	0.957766	0.577568
1.10093	0.0634346	17.5258	3.02695	84.696	0.0521052	0.92303	0.262819
1.09136	0.00979121	14.8099	4.0755	81.3026	0.0189762	1.1123	0.479265
1.09981	0.0805151	16.0649	3.28577	62.5961	0.118117	0.866263	0.442282
1.11817	0.0320242	16.9607	5.24227	79.2055	0.033337	0.814521	0.435543
1.11485	0.0201191	14.6111	2.19542	80.9964	0.167944	0.754646	0.241086
1.10588	0.0712874	14.3807	2.78743	91.7306	0.0381811	0.993925	0.430649
1.06865	0.0311504	16.5525	2.61344	92.4973	0.0044112	1.02892	0.339385
1.14072	0.0290061	15.7293	1.77462	70.5475	0.114205	1.1642	0.597416
1.0565	0.0456073	14.4932	2.32091	88.5036	0.0204413	1.0234	0.436635
1.13852	0.0452385	16.6346	3.21862	70.2726	0.264567	0.880713	0.590648
1.08355	0.0258408	14.7685	2.60129	92.0528	0.0104941	0.746815	0.435148
1.13918	0.016249	14.5336	3.48558	59.2713	0.302334	0.992665	0.510716
1.07871	0.0369669	13.7583	4.88963	84.2629	0.0854764	0.959212	0.377742
1.09338	0.0205791	15.7462	1.62186	84.7251	0.0354682	0.883644	0.424499
1.07606	0.0341369	16.5316	1.67777	86.4405	0.0319732	0.920164	0.947105
1.04591	0.0611328	16.4057	4.40718	70.3383	0.169806	1.12483	0.580538
1.10681	0.0581639	15.4489	4.45921	82.8791	0.0697955	0.977836	0.321547
1.10147	0.0503034	15.9776	2.57417	78.868	0.0188376	1.23688	0.590143
1.0937	0.00470321	14.167	3.48091	90.145	0.215633	0.8322	0.773244
1.11124	0.101215	15.0999	1.76154	52.8877	0.318095	0.799444	0.418617
1.10796	0.0298804	16.1808	2.92471	84.3719	0.0383161	1.06101	0.312173
1.07111	0.0679669	15.6413	2.27159	81.7818	0.136115	1.04289	0.444202
1.09474	0.0439227	15.4182	3.31638	70.0015	0.652827	1.00138	0.421483
1.11596	0.0126701	16.629	3.17375	64.6694	0.305779	1.04425	0.398835
1.10679	0.0328235	16.2596	2.45713	76.0179	0.258968	0.853703	0.274094
1.12132	0.112841	16.6216	5.48326	45.4663	0.115608	0.818173	0.320744
1.08715	0.0470571	14.6585	1.53773	93.8148	0.030641	0.73706	0.402263
1.10329	0.0598307	14.6401	2.65102	94.0394	0.0145482	0.888952	0.508219
1.11502	0.0588581	15.0509	1.68306	75.9075	0.0958802	1.13079	0.906047
1.10399	0.0709393	16.1768	2.02804	76.2985	0.0736095	0.892561	0.733025
1.14208	0.00602492	15.7312	1.78762	66.1166	0.0282825	0.980768	0.312187
1.1001	0.0329855	14.1346	2.364	89.0749	0.0683698	0.757571	0.609594
1.12997	0.0647032	15.9239	1.76662	71.1754	0.198756	1.04358	0.320397
1.09762	0.00294261	16.9283	1.87667	83.185	0.314065	0.858818	0.335386
1.14455	0.012145	13.6864	4.06566	60.4096	0.0694255	0.869364	0.534984
1.08416	0.0372065	15.7031	2.90039	88.8013	0.047069	0.855513	0.34098
1.07112	0.0116125	16.8305	1.95953	95.6115	0.00628267	1.03194	0.518827
1.10458	0.00785329	16.7131	3.65266	86.1689	0.0378235	0.918961	0.361177
1.06753	0.0655902	16.1013	1.94765	79.5338	0.0821555	0.806939	0.422325
1.10207	0.0208806	15.1734	2.49507	87.9378	0.0227425	1.02004	0.498915
1.08623	0.0101325	13.9435	3.33145	92.4247	0.0111561	0.942547	0.319188
1.08279	0.0487607	16.3917	1.68175	71.6709	0.115727	0.953388	0.505165
1.09482	0.0462847	14.6479	1.42218	67.4181	0.0286524	0.925558	0.548079
1.10431	0.0204831	15.6113	2.57826	62.0967	0.270846	0.962674	0.589891
1.1171	0.0724685	15.0883	2.20992	79.7405	0.192893	0.984765	0.326679
1.10918	0.0200214	15.3774	2.75401	71.9061	0.082509	0.936164	0.349364
0.933516	0.127772	16.6683	2.78051	78.2681	0.0917264	0.593666	0.529426
1.12877	0.117328	13.9244	3.88941	63.8799	0.107102	0.753077	0.498412
1.14054	0.118577	14.0462	2.47217	76.31	0.0750873	0.849627	0.230933
1.1225	0.0149392	14.3535	2.22559	71.2563	0.364807	0.848507	0.63441
1.07663	0.0677089	15.0447	1.81962	92.7895	0.0188225	0.849986	0.492923
1.13867	0.054985	16.1499	3.41618	60.9663	0.155708	1.15486	0.483789
1.11501	0.0485444	16.8136	3.59825	89.2806	0.0140624	0.849259	0.449044
0.937255	0.183017	15.5608	2.41581	79.1108	0.118172	0.905779	0.305657
1.09116	0.0203009	14.564	5.22998	72.3246	0.154374	0.921442	0.434127
1.1881	0.0468324	15.0215	3.00805	34.0119	0.192732	0.66519	0.505904
1.04877	0.175464	15.4284	2.48536	64.9687	0.303745	1.14615	0.605751
1.06684	0.135181	14.9553	3.76056	63.0505	0.0639433	0.87566	0.34482
1.16592	0.0700324	15.4582	2.01015	73.2176	0.258602	0.977245	0.409107
1.09495	0.0430847	15.8318	4.34078	84.8578	0.0257223	0.799339	0.280433
1.08654	0.0775881	15.6849	0.879863	92.2377	0.11753	0.880637	0.405317
1.07076	0.0688804	15.6856	3.31279	80.7946	0.0606935	0.909553	0.399489
1.07928	0.0698251	15.7986	3.22007	67.078	0.0590129	0.959965	0.47518
1.03689	0.137769	16.8544	3.5416	65.7392	0.179647	0.904045	0.357695
1.08089	0.0479621	15.4396	4.65177	98.2229	0.00632273	0.946748	0.631277
1.14513	0.0717166	16.8024	2.07647	56.9486	0.0726071	0.949688	0.351463
1.08061	0.0613498	15.4166	2.75952	91.3988	0.0225981	0.798235	0.409213
1.09937	0.0126344	14.0402	2.35529	91.4535	0.0305903	0.908871	0.619149
1.08005	0.0221638	14.3709	2.29152	93.5399	0.0167181	0.877604	0.337969
1.40137	0.216662	14.9627	2.30667	46.5098	0.142715	0.965994	0.25906
1.1021	0.014763	13.9524	2.85126	79.0012	0.0366605	0.980427	0.3051
0.935542	0.25706	17.9483	2.46759	69.0523	0.0589047	0.744771	0.53599
1.10512	0.0888025	16.6122	1.41788	58.1986	0.033452	0.633816	0.702126
1.15936	0.0568385	16.7108	2.28893	47.7045	0.347092	1.00648	0.52324
1.0984	0.0343327	13.8601	4.28029	66.2885	0.178334	0.831876	0.290651
1.0963	0.0111346	16.808	3.51194	82.13	0.0780655	0.717327	0.571428
1.10243	0.0240507	14.5749	2.31356	70.8932	0.240509	0.950781	0.487732
1.09675	0.00809195	16.0007	3.68506	69.5877	0.278918	0.966818	0.418103
1.14628	0.117739	15.0779	2.83559	74.1352	0.19021	0.864083	0.340132
1.12031	0.00758737	16.8291	4.05243	70.4861	0.554871	0.817044	0.574258
1.1023	0.0129395	16.3708	2.40545	81.2939	0.0203701	1.06694	0.453543
1.1308	0.0486354	13.7763	4.48296	95.506	0.0609922	0.947557	0.371005
1.10821	0.0487776	16.6243	3.12927	51.8631	0.286252	0.779865	0.341377
1.112	0.0790591	14.9213	1.98177	83.3803	0.192755	0.929498	0.52299
1.07666	0.0209786	15.4857	1.79626	80.1423	0.168862	1.02299	0.317393
1.10101	0.0549347	14.9068	2.3356	66.9535	0.156146	0.872601	0.504614
1.08971	0.0393828	11.7984	5.12425	92.3055	0.0166097	1.03143	0.525876
1.05857	0.0594291	15.6792	2.00443	76.868	0.039846	0.816135	0.390929
1.13242	0.136704	16.4595	1.56854	37.6777	0.206362	1.50973	0.659299
1.08425	0.00281629	15.5155	2.53948	91.7121	0.0263969	1.12266	0.485078
1.11322	0.0563086	13.2466	1.52909	78.8816	0.14416	1.01478	0.566901
1.11548	0.0463337	15.3082	2.55336	77.4834	0.240715	0.950337	0.355976
1.07532	0.0221247	16.3727	3.13755	93.0342	0.138267	0.806984	0.522062
1.15336	0.0612826	15.235	2.49421	58.2304	0.0575075	1.04233	0.469101
1.11935	0.0221334	15.8101	3.8806	74.531	0.020942	0.915476	0.416538
1.10518	0.0535694	17.139	5.26108	92.4035	0.132129	0.890751	0.405318
1.11074	0.0192116	16.7436	1.97719	73.8071	0.117716	0.836107	0.386976
1.02307	0.306994	15.8764	2.14745	52.8033	0.175732	0.914574	0.40414
1.09195	0.0347467	15.5003	2.00297	80.2173	0.0694715	0.982403	0.477698
1.12323	0.0699827	14.7314	4.76091	58.8857	0.126478	0.853568	0.369986
1.07715	0.0981631	14.9058	2.50112	88.1038	0.0162957	1.06143	0.471806
1.09064	0.0201464	15.645	1.78816	70.626	0.327504	0.710586	0.293757
1.0933	0.0336092	15.5224	1.80839	80.8957	0.33928	0.83019	0.503942
1.07469	0.0509328	15.8239	2.01474	93.4339	0.0640086	0.982715	0.358845
1.11046	0.0802766	16.5433	1.88096	86.04	0.0685004	0.882531	0.315889
1.10823	0.0928511	14.484	2.16257	51.9784	0.454775	0.869401	0.574172
1.12512	0.0567105	10.9214	4.25179	65.6926	0.141024	0.875835	0.410705
1.11524	0.0719616	15.0974	3.30013	50.4879	0.167038	0.786705	0.415547
1.05372	0.0340163	15.7204	2.83131	92.2238	0.0596372	0.921605	0.336787
1.12595	0.077438	14.3451	4.76765	69.6126	0.0177998	0.814891	0.312548
1.09981	0.00665693	15.1077	2.9479	76.2971	0.151124	1.01739	0.519608
1.10645	0.0618475	14.7944	1.92237	89.3518	0.0528439	1.0191	0.33688
1.11186	0.0516888	12.893	2.24783	85.6132	0.0277838	0.829143	0.452159
1.09639	0.0349272	15.5974	2.244	93.103	0.0319071	1.15264	0.274931
1.0601	0.0455106	16.2407	2.79567	69.3992	0.164722	0.862893	0.432696
1.10914	0.0283842	15.6508	4.85286	83.044	0.134343	0.842426	0.305607
1.08263	0.00691283	15.0543	1.96111	81.5411	0.0244279	0.835364	0.444403
1.09759	0.0143832	14.916	1.59568	84.7412	0.0567193	1.09346	0.333914
1.14058	0.107718	16.4381	2.24752	53.3855	0.227919	0.722432	0.409499
1.03231	0.135833	16.2098	3.34158	93.5286	0.0059738	0.82183	0.710514
1.05057	0.0957383	8.21215	9.569	84.6353	0.0607153	0.698498	0.624022
1.1244	0.0770142	16.2099	1.40279	56.744	0.120558	0.875364	0.341301
1.26347	0.179336	16.2011	2.70632	54.8909	0.401462	1.00229	0.537286
1.11142	0.0451706	16.491	2.37277	78.1187	0.130491	0.88936	0.367942
1.06028	0.0946919	15.7467	2.20702	54.8883	0.103637	0.943242	0.314025
1.10072	0.0458315	16.566	3.07452	82.0503	0.0347015	0.90738	0.351856
1.17967	0.138996	14.1292	2.32443	67.6115	0.0786266	1.00213	0.351239
1.0713	0.0412384	15.6587	1.37404	94.2346	0.00841479	0.748261	0.428768
1.15289	0.14599	16.2266	3.68625	83.5737	0.0342401	0.825231	0.403158
1.08851	0.0384766	16.0122	3.50052	95.3669	0.0557345	1.24066	0.582425
1.09243	0.0301815	14.251	2.35505	94.0565	0.12851	0.723522	0.460033
1.10448	0.0410092	16.7714	1.68725	66.7992	0.470246	1.01993	0.545755
1.10821	0.00713581	14.1743	1.35986	77.0688	0.0239283	0.890859	0.466516
1.09417	0.0284353	17.4236	2.88208	78.9791	0.0428342	0.852378	0.502057
1.05815	0.126582	17.151	2.86722	66.995	0.11504	0.866902	0.426278
1.05171	0.0483638	17.0659	3.78999	76.4484	0.154676	0.813418	0.360664
1.09149	0.038781	15.1428	2.66509	67.9583	0.210622	0.886483	0.40232
1.12053	0.0375416	13.1664	3.46911	73.9639	0.18624	0.912724	0.3187
1.08596	0.0249196	19.7021	4.76727	93.556	0.0200087	0.945087	0.420446
1.18191	0.0942894	15.5873	4.14731	49.1882	0.297678	0.836175	0.500688
1.05729	0.093946	17.0942	4.96968	91.9044	0.0267284	0.870046	0.414358
1.06171	0.00484316	15.4276	1.76278	91.211	0.00692344	0.820464	0.354431
1.10058	0.00722801	16.0113	3.86675	81.7531	0.132153	0.79538	0.4951
1.10949	0.0436986	13.2953	3.71353	89.4658	0.126003	0.774327	0.472298
1.11538	0.0647724	15.9197	2.90078	78.0941	0.108616	0.850618	0.449012
1.09354	0.0275677	16.4422	3.71696	84.808	0.0794011	0.969795	0.574216
1.16924	0.0468916	18.022	3.02467	66.3316	0.223852	0.820537	0.377083
1.08021	0.0391199	16.2398	2.62414	69.3913	0.0401845	0.858729	0.367509
1.10244	0.0528952	15.8715	1.45082	78.9597	0.195402	0.986837	0.581418
1.20014	0.141737	14.5292	1.83786	68.6265	0.413313	1.00748	0.30288
1.116	0.0360369	15.5562	3.05139	70.0497	0.0876496	0.897489	0.338596
1.11338	0.0685303	15.0177	1.97709	71.4698	0.0517161	0.834567	0.452498
1.13691	0.00638805	15.8358	2.79853	77.0218	0.258124	0.904102	0.312077
1.29444	0.274408	17.022	3.72082	67.2077	0.150583	0.839256	0.286848
1.13092	0.0225424	13.5191	2.09143	76.6975	0.136501	0.883203	0.604967
1.16198	0.0503501	17.3051	2.81445	50.3755	0.272958	0.874046	0.518583
1.13095	0.0258584	15.2561	0.990872	57.8328	0.26312	0.81802	0.550668
1.1884	0.17948	14.5658	4.59716	66.1169	0.0435287	0.765305	0.43967
1.06495	0.0766803	15.3318	2.6417	70.235	0.316201	0.75033	0.364932
1.10386	0.0958897	16.6827	1.34861	57.0215	0.0299489	0.633974	0.710946
1.09878	0.00373813	17.3119	4.17917	46.9811	0.463203	0.909633	0.462135
1.17585	0.0621524	14.8445	4.95851	43.3367	0.644873	0.947224	0.46259
1.09131	0.0179727	13.5867	3.74314	92.4117	0.195351	0.994003	0.414738
1.18768	0.104418	17.2646	2.35444	69.7991	0.248708	0.823719	0.479647
1.10177	0.0368447	17.0415	3.23796	86.4868	0.143636	0.920604	0.534762
1.09512	0.0146835	15.9481	2.83686	60.6208	0.23071	0.904079	0.213594
1.1008	0.093899	12.6911	4.73076	58.2191	0.184506	0.910657	0.437667
1.05879	0.106293	17.8267	4.32433	70.2961	0.0493059	0.851847	0.341877
1.05977	0.0579032	10.7074	5.23893	79.3996	0.0427541	0.851653	0.430876
1.11796	0.022887	15.3781	3.48563	73.5137	0.174456	0.795517	0.496576
1.18724	0.108058	14.0013	2.1035	65.6189	0.380067	0.902492	0.454879
1.11635	0.106946	14.7933	2.78174	70.1236	0.0844134	1.04351	0.381435
1.12526	0.0370287	14.1191	3.87157	57.5433	0.399051	0.978644	0.648914
1.16689	0.0362041	16.1886	2.22227	34.1198	0.109449	0.804775	0.839866
1.09472	0.0355693	15.0564	6.05472	93.1643	0.781938	1.03581	0.5117
1.09188	0.0520983	12.5214	4.28679	79.5237	0.118747	0.839806	0.28377
1.09576	0.0570682	17.3459	2.78484	82.6493	0.0810139	0.807956	0.291142
1.09892	0.0919119	16.4468	1.54919	91.9624	0.141073	0.767303	0.749683
1.12226	0.0429495	15.9578	1.74167	73.7313	0.179396	0.920824	0.412345
1.13164	0.0499795	19.1794	4.45903	69.6232	0.142533	0.982719	0.30287
1.10657	0.0355703	13.9677	2.74415	76.2655	0.0580467	1.14711	0.683524
1.13006	0.0508814	14.14	3.61497	94.98	0.0197565	0.868752	0.473251
1.08689	0.0118999	13.2839	4.6067	94.4353	0.00870541	0.813069	0.42873
1.15589	0.0646247	15.8695	2.02267	47.2014	0.868422	1.03356	0.496155
1.12518	0.0294029	16.8273	2.42942	78.8655	0.110543	0.940746	0.477039
1.08275	0.0281193	15.9822	1.68412	91.7226	0.020662	1.07717	0.495753
1.11307	0.0270223	16.951	2.59447	54.8345	0.412594	0.969422	0.429835
1.07535	0.0513744	14.7177	1.76909	81.9403	0.0566134	0.820843	0.399705
1.10647	0.0592367	15.1781	5.39619	73.6582	0.456621	0.893728	0.802494
1.10695	0.0373863	16.3242	2.54769	81.889	0.0232978	0.964055	0.505507
1.06224	0.0576254	16.0601	0.951997	63.8723	0.0738142	0.874301	0.518861
1.09029	0.0517222	15.1515	6.41529	78.9603	0.0939744	0.809222	0.269223
1.08215	0.055824	18.7615	6.71797	96.4384	0.115183	0.791661	0.416551
1.14498	0.00734223	15.8024	1.76803	54.7048	0.260775	0.764637	0.52059
1.10264	0.039053	16.0487	4.29914	91.114	0.0231851	0.86843	0.424158
1.01564	0.15137	17.2651	2.44702	69.2571	0.0577597	0.713326	0.536657
1.29349	0.0232702	14.2513	4.33757	27.6475	0.14393	0.823168	0.42539
1.04326	0.0792834	10.21	7.46694	67.0131	0.240643	0.779567	0.418356
1.11033	0.0813975	16.1659	3.59587	62.9255	0.313146	1.05256	0.501424
1.07842	0.0351572	14.5666	4.71285	94.5995	0.00445474	0.970052	0.439173
1.08188	0.0338408	15.4993	1.51333	86.8372	0.077815	0.750583	0.370556
1.09128	0.0554579	14.8848	3.12126	84.8314	0.0512805	0.932682	0.310716
1.10848	0.0146132	14.3324	2.65673	80.6994	0.524947	0.992024	0.344369
1.1443	0.0287177	15.145	2.34004	86.8657	0.237909	1.11076	0.51619
1.11298	0.0552517	15.7168	2.31382	81.2817	0.134061	0.915476	0.570479
1.12235	0.0872763	16.9724	2.72138	78.806	0.0729225	0.932891	0.633551
0.981687	0.117121	15.0623	2.30377	77.8434	0.0886857	0.941736	0.396618
1.1176	0.0248213	17.314	4.82715	71.0136	0.039122	0.990508	0.387435
1.14072	0.0980565	17.4007	4.45694	55.5532	0.371963	0.923891	0.485805
1.12487	0.0686777	16.3049	4.25056	70.4292	0.308079	0.905508	0.422842
1.14712	0.0672766	14.0581	2.39464	68.4994	0.117376	1.07614	0.521024
1.10023	0.0706261	15.0323	2.29698	83.0209	0.132731	0.785896	0.482056
1.14247	0.128437	17.1832	4.27415	52.2184	0.123811	1.01139	0.461473
1.07347	0.0567564	15.3503	2.08341	94.5716	0.0232944	1.09319	0.506158
1.09502	0.0317925	14.5385	1.89789	76.381	0.110663	0.814991	0.569381
1.05361	0.18545	13.4141	4.58113	67.6247	0.148024	0.926612	0.440962
1.07024	0.0384435	14.283	3.8714	99.1564	0.206824	0.816441	0.365343
1.02013	0.133768	15.7923	2.09796	90.4367	0.0255522	1.02315	0.490394
1.15881	0.0343642	16.233	5.28228	56.2404	0.485164	0.98029	0.529996
1.00969	0.298728	16.1932	2.10718	58.1394	0.193381	0.857308	0.317493
1.08322	0.213403	16.945	3.24393	82.2694	0.0928591	0.891908	0.361845
1.13931	0.0427794	16.3079	1.23841	64.1335	0.163502	0.831429	0.537908
1.16412	0.0113462	14.0736	2.75602	48.5288	0.230551	1.07001	0.465382
1.14082	0.0229039	16.1134	3.30248	53.8206	0.208042	0.940378	0.507091
1.14074	0.0686601	16.1164	2.28442	82.9739	0.300738	1.02836	0.422083
1.1205	0.0520579	16.399	1.30187	58.3739	0.0653433	0.932408	0.402095
1.13065	0.0233833	16.081	2.13906	77.142	0.193952	0.865683	0.298212
1.15137	0.0782046	17.8118	3.23518	75.9967	0.155407	1.00145	0.544152
1.11658	0.0267063	18.1496	4.1121	62.0887	0.478698	0.908146	0.435161
1.10808	0.010889	15.6973	1.98117	58.6057	0.202007	0.761664	0.386582
1.17612	0.123497	18.1252	3.64797	50.7821	0.228233	1.03938	0.416228
1.13619	0.00268658	13.9459	2.14081	56.9241	0.441574	0.911326	0.402556
1.14033	0.0307161	15.0764	1.84312	67.0743	0.421026	0.898591	0.43449
1.08883	0.0229473	16.5189	2.46781	81.5843	0.145009	0.778151	0.478133
1.09722	0.0571101	15.1208	2.05571	85.8294	0.123853	0.833687	0.324492
1.1002	0.0739416	17.1944	3.31974	79.1091	0.033838	0.93955	0.326166
1.0945	0.0101531	15.0135	2.06373	77.1561	0.140976	1.06156	0.494325
1.08952	0.0934513	15.5712	2.53933	76.7403	0.094286	1.12205	0.445501
1.16805	0.0521046	15.2964	3.17033	71.5683	0.190784	0.965715	0.335853
1.1139	0.0546341	14.4326	4.15876	69.3994	0.12378	0.844757	0.405928
1.06636	0.0859663	16.9885	2.83653	92.6896	0.0937695	0.800584	0.576317
1.08014	0.0154168	13.4986	2.39697	92.5859	0.0283665	1.10444	0.544683
1.09755	0.00314582	15.2271	3.73353	73.1396	0.212634	0.738806	0.364472
1.07455	0.0538797	15.2983	3.19306	92.1791	0.0647026	0.874258	0.37649
0.991854	0.13468	14.0857	5.23033	73.6434	0.0257947	0.777894	0.519382
1.06778	0.0567855	17.4902	3.91233	94.0079	0.420466	0.77478	0.512159
1.08894	0.0262515	15.293	3.5472	87.0031	0.0471896	0.887508	0.426421
1.0087	0.17278	15.1466	2.73901	72.1564	0.135608	1.17057	0.572606
1.09814	0.0285346	15.6061	2.50918	65.5409	0.296095	0.92957	0.421492
1.10305	0.0357748	16.2551	1.42361	85.4908	0.291308	0.872493	0.476969
1.05811	0.0668612	15.6987	2.27949	55.7314	0.358731	0.95327	0.677035
1.0774	0.14631	15.6462	3.15605	76.369	0.207622	1.18617	0.698764
1.08248	0.0744836	16.0854	4.33376	71.4206	0.516445	0.978463	0.54967
1.19147	0.0767368	13.268	2.05325	51.6655	0.14594	0.915498	0.338299
1.14092	0.0111193	14.4766	2.18776	70.0917	0.0205235	0.945763	0.322769
1.08848	0.00869579	15.3068	3.05643	81.4189	0.0181619	0.794196	0.442475
1.10402	0.00604672	16.2973	9.29888	56.5208	0.691614	0.842781	0.38101
1.13728	0.0249956	15.3475	1.23179	64.9155	0.271979	1.02009	0.403147
1.11105	0.0174722	18.0513	3.57859	69.3576	0.315265	0.950282	0.712008
1.26225	0.309714	13.6251	2.83039	66.2585	0.0560871	0.835497	0.46116
1.05727	0.04768	13.5383	4.70381	93.8163	0.0246287	0.908429	0.3518
1.09014	0.107607	15.7396	2.97838	93.1439	0.0423261	0.79215	0.499572
1.04948	0.0742247	14.8321	3.24762	90.0049	0.0375449	0.857936	0.575531
1.05148	0.0605767	14.686	1.69864	91.4142	0.0265998	0.984531	0.510008
1.09428	0.0330287	15.7425	3.35894	61.4921	0.367611	1.00794	0.478382
1.0797	0.0515384	15.2373	4.27928	89.6744	0.0198968	1.10592	0.659569
1.12852	0.052996	16.3113	2.55779	91.4477	0.013162	0.791238	0.60473
1.09177	0.0531801	15.4208	2.32127	60.9635	0.239133	0.786363	0.559617
1.12214	0.0169296	14.3228	3.12011	85.7583	0.0821827	0.911481	0.288716
1.11773	0.0205159	15.7229	2.0801	82.6063	0.100305	0.806698	0.404222
1.13664	0.0215695	16.0707	2.29311	64.5014	0.201163	1.03537	0.385604
1.0803	0.108208	15.0336	6.74973	83.9801	0.115908	0.843024	0.386802
1.11891	0.0733028	14.3583	4.63566	76.7134	0.115632	1.15291	0.446602
1.01999	0.0653922	17.0026	1.00043	95.6837	0.0138371	0.92783	0.481882
1.11185	0.0677339	16.7772	3.77976	69.3537	0.141365	0.923982	0.478473
1.095	0.0462601	15.3287	5.64434	77.6091	0.0862546	0.965377	0.393012
1.09858	0.160114	16.1655	9.14151	93.6823	0.0148459	0.945314	0.377161
1.11441	0.0112472	15.8256	2.73726	68.0077	0.397892	0.866505	0.430706
1.06783	0.00532973	16.2498	0.961057	96.009	0.027555	0.914274	0.308075
1.12365	0.0425168	15.7094	1.94849	89.8948	0.0243615	0.823669	0.474009
1.12427	0.0415695	14.958	2.46413	66.1426	0.305508	0.92758	0.387334
1.1256	0.113652	17.055	2.99054	73.4493	0.257308	0.91003	0.402569
1.11629	0.021425	15.9447	2.65513	72.4781	0.145181	0.91828	0.380418
1.07315	0.0701097	15.6683	1.72058	62.6158	0.109429	0.757423	0.401227
1.12585	0.0579775	16.4592	1.32192	74.7021	0.0699443	0.762137	0.436938
1.12045	0.0551478	15.6925	1.79098	71.4345	0.116855	0.712255	0.618671
1.09002	0.0300681	14.3182	2.17535	81.04	0.110218	0.962018	0.61062
1.05943	0.0272514	14.9517	1.52218	97.8138	0.00968461	1.06488	0.621997
1.05237	0.0951658	16.6119	2.94337	61.1024	0.157355	0.637747	0.729211
1.07215	0.0808039	14.3462	3.63147	93.8691	0.0293889	1.03805	0.557703
1.09927	0.0220009	13.1861	4.20432	86.8232	0.0639566	0.936723	0.396043
1.05349	0.104806	14.7726	2.65193	74.5683	0.212571	0.884611	0.409842
1.10241	0.0570601	15.6205	1.52977	71.8924	0.101694	0.850765	0.467062
1.12639	0.0492422	18.6563	4.23203	71.5011	0.139032	0.748977	0.403093
1.17131	0.144283	13.9101	3.35077	63.3289	0.223837	0.935007	0.243798
1.13308	0.162233	14.888	1.58503	60.5698	0.210845	0.868351	0.354757
1.09362	0.129937	12.8862	3.92379	71.0414	0.0851634	0.820217	0.334099
1.13965	0.0572733	16.0965	1.74	45.5867	0.0852941	0.815001	0.3353
1.11592	0.098913	14.9876	0.976321	67.6846	0.154966	0.929542	0.47802
1.19954	0.118497	15.1938	2.37895	76.2902	0.305535	0.81563	0.710743
1.14051	0.0204713	16.4163	2.24316	61.5119	0.0342123	0.825116	0.370556
1.0538	0.0567631	15.4229	2.43333	94.1255	0.0788453	0.944604	0.489439
1.14757	0.0217258	14.9857	3.07783	74.916	0.716247	0.802544	0.362353
1.12338	0.023815	17.3237	2.24967	70.9155	0.185116	0.943632	0.374706
1.12314	0.0680543	15.363	2.84162	65.6056	0.12817	0.87287	0.554799
1.12384	0.164188	14.8168	2.18868	72.5785	0.183778	0.994836	0.449138
1.08669	0.101961	16.916	1.99012	78.8565	0.0657301	0.841115	0.504291
1.06168	0.0672402	15.7412	2.1974	77.6142	0.185933	0.899102	0.314451
1.09934	0.043637	16.9852	3.08459	74.4168	0.0539995	0.880593	0.334577
1.13159	0.0261925	14.6952	2.54709	73.963	0.0737224	0.979954	0.446426
1.08697	0.0389772	16.3241	2.7823	83.2514	0.0685929	0.801119	0.384185
1.0846	0.0403774	16.8934	2.6888	87.1019	0.181034	0.874502	0.589509
1.1088	0.0952032	16.1398	1.51859	98.5821	0.00312823	1.09615	0.401254
1.08217	0.109063	12.6751	3.06723	97.1955	0.00913437	1.01823	0.468302
1.09634	0.0353635	14.4227	3.84807	81.1801	0.139873	0.884591	0.441129
1.16991	0.142573	16.0963	2.1067	66.7098	0.185627	0.781905	0.670333
1.12015	0.206616	17.2997	2.78906	61.8229	0.306483	0.783077	0.378267
1.11018	0.039162	14.778	4.16553	89.1355	0.0863921	0.938775	0.524752
1.10365	0.0429519	16.0561	4.66191	67.5028	0.158687	0.757179	0.51376
1.10397	0.0250441	14.589	2.82721	40.7399	1.07252	1.01016	0.408925
1.13252	0.0376962	15.9666	3.99072	51.4165	0.193009	0.844973	0.537047
1.09576	0.0402357	15.3435	1.9416	81.8018	0.092736	0.864483	0.488802
1.08917	0.0104959	16.3512	5.00832	81.0953	0.0182898	0.898085	0.457318
1.12529	0.00579407	15.8607	3.55186	75.1162	0.172219	0.722205	0.481328
1.0979	0.0744142	15.0015	2.01455	74.0468	0.147628	0.857685	0.386166
1.12617	0.070899	15.414	2.47094	63.7459	0.197889	0.895882	0.399362
1.22036	0.11659	19.6506	4.89997	45.5811	0.308697	1.01748	0.498263
1.04201	0.0901641	16.1518	2.09327	84.8634	0.0247887	0.943828	0.663139
1.08053	0.045494	15.9983	1.84001	83.4564	0.0379883	1.04211	0.646116
1.11325	0.00814764	15.2695	3.08564	70.3982	0.139657	0.916782	0.284375
1.0952	0.0663786	15.9937	3.20834	64.3956	0.27308	0.802166	0.485411
1.10627	0.0579929	15.0302	1.69355	81.0509	0.102111	0.967649	0.412105
1.11639	0.0249746	15.3003	3.12091	63.1163	0.0740722	0.725189	0.52184
1.12851	0.0328232	14.968	1.54278	44.4675	0.150256	1.09475	0.595576
1.08453	0.00356148	15.6035	2.52236	67.7039	0.145104	0.806296	0.451115
1.06024	0.0352324	15.0911	2.96503	90.1004	0.0598054	0.895258	0.501358
1.07347	0.0843326	17.1406	4.44992	66.3789	0.110139	0.982286	0.633957
1.09703	0.00538082	15.3008	1.57394	90.2158	0.0657041	0.985398	0.534291
1.04492	0.04776	17.5008	3.63571	70.7249	0.114788	0.882459	0.459519
1.08374	0.0328548	16.3965	1.96881	83.2653	0.221052	0.821465	0.591974
1.08277	0.136877	14.6308	3.02852	62.9523	0.135264	0.823312	0.292551
1.11759	0.0077705	16.1646	2.01842	66.8567	0.0669804	0.811147	0.324563
1.135	0.101018	15.0781	2.1648	58.966	0.355196	0.962288	0.436251
1.07267	0.00527091	17.4042	3.98097	92.8229	0.0867052	0.888761	0.4557
1.07612	0.0607955	15.4057	2.9054	73.8986	0.0723084	0.937646	0.404099
1.10468	0.0564281	16.2176	1.72089	89.5426	0.0820822	0.906898	0.597735
1.06762	0.125176	15.2608	2.96314	71.0905	0.16057	0.975499	0.462238
1.16954	0.0880259	4.87613	11.9337	48.4231	0.219816	0.924895	0.339623
1.07177	0.00523773	16.9415	3.31955	97.7045	0.00986794	0.789801	0.628832
1.06035	0.0400839	15.5614	5.00637	96.8892	0.0126296	0.734271	0.612642
1.08187	0.14755	15.4236	3.04939	73.925	0.133228	0.910555	0.338281
1.10997	0.00739745	15.0726	1.67071	79.3889	0.0205469	0.793268	0.375334
1.06362	0.0172107	15.8958	1.95986	90.5965	0.0302932	0.75323	0.549853
1.11226	0.129583	16.6687	2.58204	68.7222	0.289554	0.939228	0.478377
1.12879	0.00565359	14.1986	1.85047	79.5724	0.421416	0.970126	0.425524
1.07136	0.0453042	16.9379	2.75272	73.7881	0.0752447	0.840687	0.254597
1.05829	0.0382586	13.872	5.36161	92.8114	0.0417598	0.95287	0.582062
1.08744	0.0189017	17.2972	1.09152	85.9321	0.0327215	0.744327	0.51148
1.12552	0.0492753	14.8365	4.13358	89.5871	0.13819	1.20881	0.509866
1.16604	0.119424	16.2341	8.22146	72.6371	0.682006	0.950743	0.34041
1.10213	0.170091	16.1921	1.84835	61.834	0.183192	0.904305	0.214598
1.05909	0.236775	18.9563	5.06697	83.0527	0.320851	1.03377	0.440793
1.08018	0.0235716	16.0221	3.27103	79.2681	0.0846063	0.84216	0.453237
1.10725	0.0501843	13.8335	3.52636	82.7778	0.684711	0.882311	0.522718
1.10894	0.0445689	15.3791	2.47712	81.4326	0.0169581	0.838576	0.45707
1.11507	0.00949156	16.5561	2.41625	65.9614	0.135677	0.955914	0.623969
1.08609	0.0593195	13.0207	3.80755	79.0362	0.0339195	0.83519	0.395718
1.12881	0.113153	15.0643	2.63519	50.0346	0.16084	1.01125	0.365097
1.10741	0.0775845	16.837	2.10582	60.43	0.440411	1.09299	0.885558
1.07903	0.0394676	15.6725	3.14161	90.5171	0.128786	0.8878	0.499096
1.08652	0.00573266	14.9229	2.46753	92.5147	0.0868278	0.730055	0.615999
1.0738	0.00631822	12.203	4.73453	87.8281	0.0290853	0.729924	0.637787
1.0598	0.0573243	16.1178	1.89209	75.4179	0.278373	0.897345	0.424975
1.1127	0.0359312	15.9442	3.21525	81.8828	0.158134	0.957276	0.303931
1.10089	0.0445229	17.5496	3.36079	81.6937	0.0499396	0.893939	0.372731
1.08293	0.0517393	14.8485	4.20651	69.2	0.140695	0.821718	0.305843
1.10815	0.100735	12.7237	3.28716	69.6902	0.0405396	0.989449	0.449736
1.07104	0.0308242	12.5126	2.86047	69.2692	0.0651861	0.944368	0.412149
1.08804	0.0359825	16.2145	2.06777	82.4039	0.120873	0.943332	0.385306
1.09495	0.136209	15.9354	1.58414	75.7296	0.0873955	0.882019	0.506857
1.09817	0.0241361	14.8829	2.31133	70.8621	0.254211	0.838666	0.511498
1.11437	0.0936922	14.9189	3.47479	61.8803	0.362655	0.742113	0.487512
1.04794	0.0495281	13.5007	4.22614	90.5337	0.0464562	0.828382	0.472531
1.14544	0.0668496	15.1729	2.93702	59.943	0.188952	0.893808	0.425196
1.09697	0.036299	15.3035	1.53475	74.3806	0.0840178	0.876975	0.472449
1.16205	0.123003	16.2043	2.03328	73.7156	0.501439	0.851948	0.459707
1.05062	0.0888446	15.3948	3.31348	86.4527	0.0160385	0.894492	0.26549
1.1277	0.0605169	13.7456	4.18484	75.238	0.29745	0.665385	0.521565
1.1121	0.0123528	15.4809	2.36603	81.5443	0.154608	1.09564	0.777821
1.10415	0.0262866	15.1502	1.46581	83.3862	0.0732742	0.749409	0.437422
1.1312	0.039876	16.0978	2.35076	75.6849	0.126006	0.968003	0.443166
1.0765	0.0641301	17.3004	7.67428	76.7039	0.06129	0.899783	0.548915
1.10216	0.0535527	14.3239	3.66421	72.8627	0.031838	0.814686	0.370197
1.092	0.00975919	17.202	1.25738	70.8136	0.216717	0.844678	0.573174
1.18714	0.0132935	15.4884	3.57796	28.4358	1.10022	0.830555	0.305582
1.07324	0.036311	14.9851	2.58934	94.5821	0.0987858	0.987346	0.482268
1.1022	0.0493621	15.4679	3.83827	62.2716	0.106611	0.95215	0.597961
1.09393	0.0584565	16.27	2.69484	69.8944	0.196099	0.694598	0.449286
1.16349	0.278696	16.0752	3.08849	74.1173	0.834816	0.826929	0.409556
1.08443	0.051592	14.2953	4.02126	77.8103	0.114783	0.851579	0.33566
1.09532	0.035343	15.5196	2.46104	84.3992	0.0708862	0.728528	0.553087
1.08556	0.00314264	14.7147	2.30271	92.2604	0.061296	1.02208	0.341263
1.10325	0.0374596	16.1827	3.53473	89.639	0.0572048	0.893056	0.285419
1.05944	0.0432211	14.9005	2.38387	91.7147	0.064406	0.919647	0.402809
1.10313	0.0505916	20.3522	4.94085	86.9022	0.209564	0.825401	0.41757
1.10669	0.109637	17.9494	1.85801	78.2735	0.0418821	0.785189	0.308852
1.09665	0.00267843	15.3706	2.34529	66.9743	0.196135	0.811895	0.315486
1.0847	0.036786	16.8788	1.13046	83.6202	0.250144	0.763679	0.533766
1.05823	0.0620005	16.5343	1.89474	85.5971	0.0605718	0.912242	0.415318
1.10954	0.0514664	16.8582	3.92707	79.2335	0.143912	0.79528	0.287269
1.10831	0.0158393	16.1929	1.52988	84.149	0.0487202	1.00047	0.559614
1.09583	0.0704113	15.4726	2.65488	65.7598	0.308969	0.868157	0.470184
1.1404	0.0294922	14.42	2.27469	74.2525	0.36453	0.806435	0.397693
1.08873	0.0219306	16.726	1.54591	89.8026	0.0490542	0.750556	0.554284
1.13309	0.0845401	17.7398	5.38672	90.8827	0.0102562	0.891261	0.469601
1.13919	0.0893611	15.5597	2.27096	59.3037	0.107138	1.09797	0.561969
1.12845	0.0939249	14.1867	1.8199	63.9262	0.225208	0.821922	0.391285
1.05199	0.0877411	16.1792	2.42333	76.2719	0.0987301	1.11444	0.703556
1.12826	0.138661	17.366	2.63666	74.9578	0.14884	0.912306	0.518013
1.10369	0.0176628	15.1635	2.23246	59.8276	0.243547	0.830774	0.389579
1.09753	0.0269353	16.8735	2.14795	93.3005	0.0248247	0.961898	0.406381
1.13076	0.0295557	14.1782	3.70606	68.4429	0.109928	0.957221	0.379931
1.13532	0.0509835	14.5552	2.87853	50.2359	0.205127	0.726089	0.356073
1.09041	0.0472871	16.3423	2.96502	95.1426	0.0132236	0.899012	0.393829
1.13252	0.00262753	13.5372	2.15981	57.4345	0.562229	0.883308	0.418682
1.14865	0.0599019	16.6654	3.01016	57.9999	0.0425941	0.98289	0.544018
1.13332	0.101307	16.2894	4.26644	75.7762	0.282143	0.828911	0.361618
1.09743	0.0735048	16.2839	4.09504	74.9396	0.0716017	0.910459	0.432468
1.10338	0.0250726	16.3024	5.2677	76.2785	0.0674452	0.929132	0.519545
1.09898	0.0440439	16.8937	3.23757	95.8943	0.00321626	0.958283	0.402626
1.11508	0.0991268	15.9235	2.42154	81.0891	0.154834	0.669168	0.487733
1.08801	0.125139	17.8889	8.40564	92.2585	0.0369269	0.780078	0.261129
0.956336	0.168897	14.3416	4.18904	53.7477	0.117093	0.931289	0.66933
0.905541	0.339221	17.4896	2.47497	70.3788	0.413077	0.863493	0.261121
1.08522	0.00449761	16.5943	2.69089	94.9222	0.0114732	0.738149	0.495597
1.0925	0.075052	16.6313	1.88461	55.2974	0.493325	0.872624	0.567728
1.08231	0.0710859	15.2605	3.08197	96.2707	0.00997781	0.857349	0.292753
1.1066	0.0173673	17.3517	2.30919	83.8013	0.738531	0.702069	0.571066
0.996809	0.0733319	16.3222	2.582	96.6532	0.0100575	0.906397	0.818779
1.11174	0.0608517	15.7778	2.0945	68.8879	0.0588167	0.826845	0.509895
1.08124	0.0353624	15.2077	1.67687	82.0318	0.272005	0.778627	0.326739
1.0622	0.0647843	16.4072	1.64345	89.1543	0.35911	1.07559	0.636209
1.16001	0.0608447	15.1948	4.37614	54.6323	0.277875	0.884569	0.400944
1.10404	0.041485	13.9134	2.77299	87.8485	0.0544751	1.03776	0.549058
1.14735	0.0836345	14.0111	1.96617	53.7084	0.492303	1.03801	0.358138
1.10445	0.0502517	16.4261	2.18445	93.2861	0.0196495	0.832657	0.387612
1.12585	0.0706051	14.1182	3.07761	76.9502	0.0499191	0.777898	0.44186
1.16274	0.0504608	17.0963	5.37011	65.5318	0.270725	0.903609	0.37915
1.04302	0.110408	12.7559	4.95537	84.3611	0.140518	0.756883	0.450475
1.11385	0.0653075	15.4028	3.64737	84.1273	0.135392	0.92127	0.499467
1.07159	0.0436149	15.8324	2.738	92.4163	0.0496263	0.813138	0.405435
0.866751	0.263869	16.6921	4.91798	55.4145	0.139785	0.793864	0.409042
1.15935	0.0699059	14.447	3.96634	76.2523	0.15104	1.01943	0.499881
1.0594	0.0124232	17.7235	2.94352	77.4896	0.0606663	0.875736	0.476815
1.08094	0.0134009	18.6981	5.99816	87.3667	0.0194819	0.842436	0.331555
1.11231	0.0160547	15.9149	6.64347	70.8141	0.097792	0.89806	0.44988
1.05475	0.0826278	14.146	2.42201	81.8166	0.0268214	0.868876	0.499913
0.963585	0.498608	17.6824	2.38838	72.0173	0.312399	0.856087	0.380225
1.2904	0.130318	17.6325	2.53064	44.9885	0.198707	0.857925	0.325468
1.12418	0.0739625	14.2936	4.80837	71.1439	0.0173702	0.806498	0.312094
0.953726	0.477291	16.3502	4.09577	46.4564	0.153651	0.743796	0.607637
1.09439	0.0313979	15.8164	6.84969	87.5837	0.116591	0.822922	0.486406
1.09461	0.107412	13.8847	4.20301	90.5562	0.0184443	0.928581	0.531757
1.08374	0.0206834	15.8735	2.8761	81.5469	0.297239	0.82209	0.394986
1.11435	0.0508666	15.8791	2.2662	82.0293	0.0582522	0.97492	0.435231
1.15285	0.0902726	15.3831	1.21317	53.2431	0.148986	1.06597	0.495471
1.09698	0.00221162	15.527	2.14908	68.2119	0.214317	0.817832	0.300534
1.14869	0.0456842	15.4439	2.54627	45.2462	0.135075	1.15576	0.585034
1.0956	0.0608031	16.7751	4.07277	88.9411	0.0600911	0.903628	0.375914
1.15545	0.0752069	12.2838	3.59555	65.2722	0.21798	1.1412	0.611559
1.11059	0.0545761	15.9555	5.91219	92.7586	0.0140157	0.791927	0.316008
1.14417	0.100318	14.9569	2.57806	84.4484	0.17074	0.780801	0.313059
1.08365	0.0371318	14.7929	4.06391	76.0855	0.0882258	0.779189	0.695798
1.087	0.0931467	16.9274	2.42923	83.0969	0.0659828	0.906165	0.603584
1.03561	0.183965	18.3438	3.67423	74.1571	0.123364	0.831445	0.351312
1.09592	0.063467	14.7121	1.77583	87.9351	0.122034	0.867673	0.376389
1.10997	0.0372061	15.5796	3.5574	80.1721	0.0713084	0.875378	0.540269
1.11848	0.0854439	16.3372	3.12501	61.7412	0.072796	1.10123	0.440557
1.1152	0.0552729	12.5313	2.9219	83.4242	0.0754412	0.690519	0.518603
0.967161	0.175135	16.1496	2.54006	85.6987	0.12981	0.841289	0.50898
1.10045	0.044076	15.5634	2.08614	56.8651	0.559675	0.9586	0.40821
1.10863	0.0382753	15.0084	1.72711	87.0764	0.0132558	0.827008	0.439117
1.07627	0.0585578	15.1741	1.69139	94.9318	0.022055	0.979902	0.542227
1.1214	0.0376936	18.1749	2.49264	83.276	0.0854432	0.891783	0.450273
1.13727	0.109204	16.5306	1.75795	88.0415	0.232744	0.725737	0.29153
1.09592	0.0573187	13.8377	2.23562	66.0999	0.162896	0.910886	0.399834
1.08635	0.0262906	14.5761	2.29208	77.8594	0.135518	0.991143	0.371197
1.10483	0.0385531	15.1229	2.56613	80.6621	0.288482	0.866809	0.643283
1.08462	0.0926421	16.213	4.13366	83.5116	0.0200612	0.925731	0.40041
1.09497	0.0740137	15.9583	3.36681	52.5628	0.267803	0.928864	0.39113
1.09552	0.0427228	16.2879	2.84912	92.1316	0.116117	0.935268	0.471989
1.10247	0.00756893	16.5776	3.39592	72.8741	0.176213	1.07511	0.681322
1.04044	0.142743	15.9982	4.24189	63.6843	0.174966	0.853581	0.333534
1.09002	0.114906	16.5707	5.11327	64.004	0.0625847	0.900437	0.547493
1.10563	0.0236993	16.2645	3.32924	91.5228	0.0277577	0.887421	0.307043
1.08771	0.0303376	15.9841	2.11833	92.9636	0.00940915	0.690302	0.416669
1.15328	0.0395143	14.4031	2.11986	66.4661	0.296392	0.853056	0.493084
1.08268	0.161777	15.7772	1.74945	81.8519	0.182831	0.73645	0.489291
1.11384	0.141736	14.9218	2.86383	35.0651	0.273616	0.64406	0.51284
1.04727	0.0881734	15.7077	2.84867	75.2299	0.100242	0.921907	0.600307
1.2528	1.16086	13.9916	3.35378	70.6802	0.0705183	0.74392	0.471966
1.05708	0.0364847	20.6977	6.52995	84.043	0.100682	0.829696	0.478282
1.09677	0.0268847	17.186	2.03325	77.2365	0.120949	0.9877	0.344694
1.0279	0.110073	15.4831	2.90305	65.6132	0.174254	0.838658	0.544693
1.099	0.0415169	19.6533	4.01231	74.0569	0.0290664	1.13844	0.670743
1.1244	0.110534	16.6228	4.43919	65.7525	0.0752155	0.749305	0.368818
1.12137	0.00410324	15.8527	2.61128	75.5712	0.0294099	0.913753	0.41258
1.15074	0.011042	15.4586	2.53194	41.2599	0.336959	0.692327	0.453976
1.13273	0.0218129	15.2354	2.67296	53.4122	0.290602	0.91149	0.422789
1.08304	0.0663131	15.9063	3.76405	93.8267	0.0229716	0.753862	0.614982
1.07913	0.0429717	14.0752	4.75235	68.8128	0.105224	0.860598	0.455254
1.07304	0.00986277	17.2895	2.77109	75.0317	0.195699	0.852864	0.483155
1.1119	0.0925616	12.8472	2.65062	86.5839	0.0544719	0.977206	0.472257
1.11473	0.0661012	15.3645	3.52719	71.359	0.0721772	0.962486	0.364676
1.14648	0.0443394	13.6324	2.14093	66.386	0.124005	0.815062	0.510067
1.14677	0.092011	13.5829	4.04847	83.7099	0.0217964	0.973063	0.445582
1.12441	0.0353931	15.405	3.32731	89.4206	0.343048	0.873571	0.290308
1.13946	0.0688193	14.9893	5.1386	77.3161	0.0364061	0.912623	0.468284
1.04104	0.134026	14.5972	3.10557	55.0665	0.217531	0.595039	0.539521
1.0954	0.106794	15.3831	3.55229	84.5572	0.049108	0.876892	0.38163
1.07472	0.0477578	12.7047	3.98389	89.3128	0.0194235	0.789465	0.383842
1.06725	0.0456546	15.6696	2.20083	90.0815	0.0359738	0.921129	0.285447
1.08594	0.0152897	17.5776	2.48946	78.7475	0.074691	0.859099	0.405731
1.10732	0.0260276	13.8772	5.08353	65.1628	0.343352	0.973291	0.522136
1.12687	0.0407117	14.7271	3.08789	76.926	0.155264	0.948086	0.479125
1.09138	0.050229	15.976	3.93819	91.7229	0.0626197	0.917173	0.438885
1.09259	0.0588351	14.2527	4.54993	95.9361	0.018004	0.871003	0.263985
1.16397	0.0660297	16.384	3.21017	47.2771	0.219638	0.844428	0.54298
1.08522	0.0222037	16.8035	5.26932	86.3072	0.0198629	0.934541	0.580905
1.14771	0.0951285	15.2177	2.18657	60.8768	0.264705	0.962677	0.465089
1.12373	0.0306104	17.6504	3.05985	76.4804	0.0200336	0.848507	0.51549
1.01138	0.0794676	16.2266	3.82981	93.0145	0.0813681	1.08819	0.561338
1.08192	0.221574	16.3517	1.97615	69.1781	0.182258	0.797991	0.710568
1.07156	0.150932	15.517	3.10127	58.6856	0.530691	1.06444	0.585973
1.09028	0.0706932	16.3852	3.31305	51.4991	0.425724	0.953067	0.409673
1.07938	0.0696731	13.7537	2.44885	99.3006	0.00983176	0.904905	0.483234
1.07252	0.20998	15.5302	3.36933	73.4956	0.181682	0.845665	0.348675
1.06028	0.0459177	16.327	2.53183	83.0014	0.111896	0.852078	0.34873
1.14463	0.0995826	16.9644	1.99684	62.8519	0.245284	0.840503	0.452238
1.0944	0.00591445	15.7914	1.2372	64.3469	0.546226	1.01417	0.461965
1.08406	0.014844	16.52	3.05578	94.2824	0.0245017	0.79931	0.321506
1.07413	0.0638961	14.5311	3.04129	96.4705	0.140556	0.880438	0.53536
1.14182	0.0430341	18.3662	4.40964	49.6944	0.15253	0.922156	0.549513
1.08872	0.0716656	15.6107	1.75509	79.8575	0.243384	0.91152	0.532948
1.09381	0.0256374	16.8423	3.43802	67.7815	0.194322	0.924852	0.398588
1.07908	0.114509	16.6757	2.01423	70.2554	0.0350618	1.11143	0.619723
1.08102	0.0395675	15.8037	1.93161	90.1241	0.00830386	0.893638	0.529846
1.06556	0.0445328	17.2012	2.75025	95.2711	0.0173082	0.883432	0.349424
1.07506	0.0303044	17.1298	3.08058	76.6167	0.0923525	0.867893	0.34707
1.14358	0.100761	14.7039	2.95088	83.1679	0.129239	0.962228	0.619854
1.14171	0.044652	15.4067	1.95768	71.2352	0.301566	0.815889	0.469815
1.10704	0.0120338	14.157	2.87261	78.0401	0.0304922	0.745667	0.545649
1.11431	0.0602582	16.399	1.59883	57.5813	0.190314	0.886069	0.440561
1.05484	0.243312	18.8321	4.22708	74.0658	0.0484073	0.929266	0.335098
1.16128	0.286666	16.8202	1.9853	66.1607	0.179146	1.04961	0.294633
1.0731	0.00658747	21.2496	8.07947	85.8167	0.0276142	0.826101	0.502643
1.11367	0.081331	13.8997	5.50559	87.9857	0.0631881	1.13082	0.6874
1.09194	0.00668819	15.3445	2.85749	67.2197	0.261691	0.918158	0.615209
1.10432	0.00281712	15.0349	4.36691	66.1521	0.20644	1.01899	0.584044
1.07187	0.050818	15.8959	0.877048	77.8138	0.043072	0.745574	0.380827
1.18306	0.116182	16.5192	1.93294	70.5677	0.403449	0.850054	0.738947
1.10636	0.0528608	13.9294	6.64566	88.1621	0.0701231	1.04092	0.390723
1.10338	0.0194447	15.2095	1.88683	79.2372	0.0465325	0.881129	0.404551
1.15752	0.0519143	15.0044	2.65409	71.1198	0.22584	0.867143	0.32862
1.16317	0.0821815	15.767	4.90474	52.9839	0.188788	0.866887	0.645854
1.09734	0.0810246	16.4269	3.32905	76.8959	0.0251943	0.817204	0.352676
1.0988	0.107605	16.3973	2.33058	48.9098	0.265336	1.01984	0.404129
1.08669	0.0364716	15.491	2.19194	88.0029	0.0479858	1.01353	0.371918
1.1447	0.0833699	13.8443	4.38212	89.6589	0.279752	0.906666	0.339364
1.21726	0.129951	14.2464	4.23765	37.4779	0.32468	0.784771	0.453241
1.0528	0.0782431	15.0783	2.67084	78.9958	0.10201	1.1903	0.609806
1.13951	0.120858	12.8933	3.07731	50.7745	0.121667	0.912846	0.338159
1.10065	0.026342	16.1022	2.29978	77.511	0.177562	0.938371	0.580551
1.11541	0.090568	15.2895	3.96535	79.2666	0.190803	0.774579	0.551655
1.08251	0.00791671	16.2167	2.38853	88.0242	0.168855	0.89293	0.460914
1.0799	0.0594688	15.41	1.82005	94.8791	0.0113416	0.984607	0.524195
1.07854	0.081766	16.1984	1.80508	87.4113	0.327248	0.910134	0.383133
1.10662	0.121773	14.9872	2.87005	59.8123	0.0795831	0.803372	0.493187
1.08525	0.0291369	19.5526	4.03277	83.6701	0.0720257	0.967866	0.427906
1.10853	0.0112825	15.7874	2.43866	68.0358	0.310482	0.760083	0.44854
1.12368	0.107434	13.592	2.69354	91.9302	0.255065	0.988724	0.395416
1.06504	0.463221	16.614	2.15077	82.4084	0.0246952	0.878607	0.553491
1.11651	0.0202699	14.5156	2.65212	78.7199	0.0293184	0.978659	0.544114
1.12094	0.0548727	16.4037	3.22882	60.6839	0.159527	0.882389	0.395247
1.06465	0.0440255	14.9108	2.85659	95.5409	0.0387721	1.06201	0.45296
1.10298	0.0196903	13.9841	7.43066	87.3762	0.0184584	0.911203	0.497533
1.17726	0.006406	16.7589	1.50208	44.1914	1.21751	0.99593	0.538223
1.10158	0.0176683	17.7053	2.41724	85.223	0.0578071	0.886531	0.29211
1.08862	0.117609	16.1827	3.09041	66.1428	0.170583	0.851932	0.492766
1.09566	0.0559635	19.4223	5.57546	97.6679	0.0135871	0.866921	0.341493
1.06871	0.0916923	13.4976	4.70698	88.1807	0.122829	0.806875	0.375789
1.08353	0.020992	15.6949	3.45911	78.1579	0.143158	0.698487	0.449028
1.05686	0.0431479	14.0415	4.36944	92.3279	0.096728	0.890821	0.473266
1.07503	0.0468126	14.267	4.98797	97.8286	0.173146	0.777716	0.36327
1.0926	0.00332657	15.813	2.39857	94.319	0.014534	0.742919	0.501142
1.10446	0.0955768	15.0043	2.12271	64.3082	0.178706	0.98821	0.350561
1.1205	0.116959	14.9006	2.69714	52.9847	0.0457686	0.873127	0.443557
1.06623	0.0105768	16.6299	1.67817	86.3271	0.0401149	0.829886	0.424432
1.06437	0.0304907	15.917	2.69636	92.9867	0.00626604	0.991938	0.349064
1.08456	0.0219445	14.4394	2.49893	87.5369	0.139096	1.09973	0.746268
1.17798	0.0302942	13.5099	5.39107	52.1825	0.452515	0.877158	0.617172
1.08054	0.0744082	14.921	3.72222	55.1561	0.124837	0.614937	0.475223
1.11278	0.0599671	16.5567	3.02823	89.5354	0.0109441	0.880558	0.563081
1.1431	0.0439149	14.3094	2.08229	57.8421	0.165917	1.08929	0.367325
1.09989	0.0453246	13.3934	2.5378	80.4743	0.0520068	0.760773	0.301857
1.07574	0.0624143	14.1122	1.63071	80.0119	0.39673	0.749596	0.488195
1.08441	0.0520956	14.7596	1.29624	91.9971	0.043514	0.874779	0.46114
1.03582	0.193172	17.3712	3.06419	82.7009	0.0985656	0.792802	0.324917
1.12584	0.0305638	15.4633	1.63113	69.7094	0.102606	0.999684	0.336397
1.10921	0.0329936	17.35	4.85144	90.3674	0.096212	0.875158	0.2865
1.10692	0.0197026	16.4659	2.40849	60.9729	0.222332	0.847183	0.280718
1.16322	0.0311345	16.3963	2.16038	45.6204	0.200905	0.767489	0.372268
1.13428	0.00829736	16.426	3.50067	72.471	0.0216514	0.913353	0.347322
1.13494	0.0866635	11.3165	4.22105	68.7527	0.113622	0.799796	0.534321
1.09609	0.113373	16.1596	4.19837	81.2463	0.139899	0.879391	0.569488
1.13765	0.0313218	14.0844	4.36075	71.3301	0.367131	0.852116	0.457684
1.11195	0.166072	16.053	2.8614	91.7576	0.0527293	0.826381	0.484296
1.0978	0.0285546	16.2971	1.32873	85.205	0.100665	0.809533	0.383125
1.0727	0.0259244	14.8205	1.90868	86.4022	0.118979	0.762791	0.558289
1.16268	0.0848368	16.3249	3.64811	68.0338	0.123996	0.865499	0.306688
1.126	0.0153386	15.9226	5.73946	78.9927	0.0994339	1.03286	0.392288
1.12733	0.0567484	16.4676	2.78144	87.2902	0.0932649	0.966363	0.347608
1.13445	0.0228833	15.2492	1.94478	53.8014	0.615698	0.832539	0.504629
1.24132	0.0469726	14.6832	2.08551	41.4251	0.140841	1.23723	0.433136
1.13879	0.063917	14.7769	2.73267	53.6876	0.175776	0.928397	0.56735
1.06868	0.0534583	16.3098	1.1211	82.3374	0.0672755	1.02274	0.458311
1.11968	0.0641602	14.3218	2.30059	82.7372	0.115992	0.943912	0.43306
1.09392	0.0406445	15.1725	4.63457	79.1818	0.0467816	0.69404	0.340476
1.1316	0.00897311	14.8772	2.81016	50.4489	0.333422	0.881924	0.392478
1.07925	0.0654164	15.4098	1.64819	66.6477	0.427746	0.943159	0.433043
1.12943	0.0609769	20.044	6.20347	61.1219	0.128406	0.975795	0.439469
1.12078	0.0633514	15.2679	2.00845	68.112	0.213022	0.804928	0.500687
1.10477	0.0437901	16.3962	2.33799	88.889	0.155128	0.706773	0.438749
1.11978	0.0385343	16.4973	3.67607	85.5432	0.0518118	1.07257	0.667664
1.11053	0.0120357	16.6771	2.63811	71.8948	0.146879	0.805261	0.359961
1.13541	0.0109444	16.327	1.40584	61.5885	0.213641	0.881506	0.45919
1.09621	0.0541538	15.0775	1.64749	86.7868	0.0361629	1.11907	0.433848
1.09049	0.0572499	15.4826	1.78858	69.2662	0.548045	0.943573	0.305041
1.08672	0.014999	17.0715	3.0431	94.1452	0.0390334	0.824999	0.307011
1.17409	0.0519546	14.4377	2.71643	50.1404	0.627827	0.843728	0.520661
1.11589	0.0218932	15.0062	2.54652	73.3463	0.0279136	0.848988	0.503279
1.07857	0.0185285	15.9222	2.00242	84.9128	0.0328013	0.952344	0.460296
1.12421	0.0517266	15.0388	2.07073	76.5104	0.0494476	0.997293	0.460205
1.14489	0.0404354	14.9513	3.03904	69.2657	0.341273	0.935289	0.419988
1.0983	0.0185269	15.8967	1.65401	52.9897	0.346792	0.878597	0.40499
1.09642	0.0194422	15.436	3.38834	73.3748	0.0875004	0.803534	0.310261
1.10219	0.0249137	15.5565	3.4169	89.4681	0.0665883	0.852869	0.675912
1.14977	0.140925	14.8044	4.53892	39.7993	0.188371	0.829085	0.386126
1.05183	0.0752671	14.2681	2.37109	81.7486	0.0190248	0.887006	0.577216
1.12953	0.0511755	14.2384	4.08999	53.4902	0.188409	1.06901	0.526764
1.08098	0.0197605	13.8524	3.27698	79.1184	0.157262	0.94249	0.517579
1.05408	0.130302	13.1258	5.00748	88.5944	0.078442	0.93606	0.335629
1.10665	0.0573195	16.7327	2.50505	57.8264	0.0883759	0.878378	0.500708
1.08198	0.0404132	16.4838	2.26617	78.0845	0.085146	0.95543	0.310779
1.08091	0.10448	15.2049	3.80396	77.4524	0.0574565	0.986525	0.547303
1.10428	0.0876517	15.9796	1.94189	81.0294	0.0341145	1.06073	0.471579
1.12483	0.0345162	15.1317	2.72311	77.056	0.0390653	0.866665	0.355313
1.09678	0.135098	14.4385	4.27728	69.2318	0.0677899	0.855853	0.353434
1.07642	0.0179329	19.081	4.69378	85.9124	0.091092	1.0583	0.579267
1.1013	0.00789287	17.791	4.8179	68.4837	0.263467	0.980848	0.52095
0.941729	0.223921	15.5102	2.70599	76.2136	0.109347	0.775945	0.457402
1.11406	0.0519216	13.4574	3.8893	92.1121	0.137906	0.768246	0.367055
1.08792	0.0533991	14.9321	3.3439	66.2367	0.112684	0.872288	0.569797
1.15522	0.0730971	16.1046	3.07583	72.4676	0.392654	0.814057	0.422089
1.11838	0.0545932	12.5885	3.0617	52.0922	0.0683172	0.717557	0.579375
1.06822	0.0719586	15.8724	6.7186	68.2055	0.0446462	0.834849	0.343388
1.12564	0.126336	17.0499	4.33224	81.5966	0.0829147	1.15224	0.623446
1.08491	0.0389772	16.7768	3.51381	84.5892	0.218272	0.770421	0.507001
1.09133	0.0291655	16.5297	2.44454	76.85	0.100803	0.953212	0.505889
1.10869	0.0611682	14.7222	1.33778	64.3249	0.251656	0.970375	0.393225
1.1075	0.0315281	16.0701	2.50701	75.2615	0.0913854	0.906184	0.534619
1.11794	0.0432413	14.696	3.79755	76.778	0.047564	0.93461	0.333222
1.12557	0.0517533	14.7031	2.7046	66.7662	0.224136	0.936721	0.49299
1.09023	0.0684827	18.8479	4.22696	78.9267	0.0434533	1.02084	0.393054
1.06198	0.00295942	16.3985	1.82536	87.3747	0.0550047	0.789019	0.372732
1.11907	0.0352129	16.8477	3.00969	51.3453	0.602966	0.81184	0.425898
1.09277	0.15142	15.915	1.93683	34.9772	0.414317	0.803031	0.581873
1.11114	0.0284924	16.1186	3.13777	91.9517	0.0453942	0.946486	0.459278
1.1162	0.0360666	15.5257	1.71499	83.1876	0.0961682	0.983718	0.606813
1.13957	0.0717368	13.9539	2.75177	74.8531	0.235285	1.0103	0.520888
1.10339	0.0736381	16.9214	10.5967	75.1051	1.44243	0.853659	0.551644
1.10591	0.0579205	16.1095	2.28145	83.9408	0.0297605	0.713198	0.42846
1.09266	0.109149	17.8044	4.93536	48.7866	0.24995	0.838206	0.360653
1.08431	0.0298239	16.0759	3.24499	86.8153	0.024111	0.880088	0.637489
1.10499	0.174426	14.5611	1.82505	79.2509	0.110566	1.10188	0.443766
0.999679	0.253225	16.4567	3.17883	81.2663	0.417694	0.895538	0.461322
1.10053	0.0549738	16.3476	1.33953	63.3103	0.0853945	0.862214	0.55564
1.09025	0.0147136	17.1064	3.81221	92.476	0.0264253	0.885723	0.649221
1.06765	0.0469429	16.4234	1.77683	81.749	0.0134686	0.854349	0.235918
1.09854	0.124993	14.3914	2.61437	76.6446	0.254311	1.0242	0.468088
1.13444	0.322131	13.7677	4.57897	84.833	0.0159226	0.859707	0.330496
1.06974	0.121401	19.5349	5.03893	53.2109	0.153793	0.958706	0.380192
1.09955	0.0586252	15.3302	3.5854	97.4843	0.0107528	0.910659	0.453632
1.1159	0.049613	16.5821	2.38368	62.8019	0.0808312	0.837782	0.36375
1.09365	0.0374763	16.5172	2.58777	83.8534	0.0646018	0.994631	0.585296
1.10231	0.00673315	15.5082	2.41953	69.7151	0.340645	0.833629	0.589453
1.1053	0.0517966	18.4258	3.97445	76.9704	0.141757	0.981006	0.32747
1.1117	0.00333917	16.8352	3.11447	78.8543	0.0300151	0.872914	0.447868
1.16285	0.0487176	15.7925	2.28345	46.9233	0.417261	0.799244	0.332249
1.0953	0.0174888	19.9437	6.10089	83.4936	0.228659	0.738279	0.408896
1.11364	0.0336373	15.1345	1.54711	67.438	0.0884956	1.01859	0.39846
1.05069	0.0623778	16.4067	3.55187	87.1388	0.131335	0.978765	0.355447
0.97007	0.129117	17.0351	2.69615	74.6983	0.0900047	0.785138	0.493665
1.11192	0.0990641	16.0047	1.86976	85.251	0.324255	0.846113	0.26483
1.09179	0.165553	11.3153	3.40108	56.2404	0.167938	0.922663	0.478882
1.06728	0.0319225	14.8054	2.12045	82.1962	0.0313961	0.925589	0.416501
1.14397	0.0403428	14.3659	5.91004	48.4106	0.153061	0.82526	0.491791
1.11839	0.04217	13.1439	4.82152	75.8338	0.246158	0.977316	0.543957
1.09379	0.0570424	16.4583	2.90723	78.8166	0.139916	0.695949	0.474785
1.09342	0.0229758	16.4591	3.28265	73.4845	0.211416	0.881646	0.375987
1.05395	0.100203	18.3554	10.9516	93.2284	0.0214752	0.959549	0.390526
1.12418	0.0739625	14.2936	4.80837	71.1439	0.0173702	0.806498	0.312094
1.05855	0.0332712	15.4877	2.5084	79.9083	0.10522	0.849249	0.288649
1.10917	0.0671335	14.6521	3.31176	92.4526	0.0337193	0.873274	0.528702
1.08478	0.0561548	16.4728	2.35166	89.5948	0.0169079	0.867493	0.441965
1.07809	0.0403511	15.7868	3.15176	82.5966	0.0237245	0.894727	0.717395
1.06521	0.0254194	17.7786	7.37477	79.492	0.0579958	0.908139	0.264257
1.1109	0.00662997	15.0543	2.19122	86.1957	0.117203	0.952794	0.739688
1.11053	0.0104326	15.1562	2.75001	89.7955	0.0232994	0.907444	0.565981
1.15023	0.148456	13.2527	3.81858	83.8982	0.0216807	0.949459	0.464533
1.08613	0.027863	15.7525	1.6829	76.8292	0.13953	0.896211	0.46343
1.11182	0.028846	15.1734	2.13775	81.2957	0.0897648	0.873836	0.32431
1.02289	0.0789724	15.8115	3.16938	78.1839	0.0935645	0.802318	0.555149
1.10182	0.0292047	15.3795	1.59653	89.8985	0.0218333	1.06828	0.610006
1.11468	0.0456723	14.484	3.26567	81.8021	0.0674816	0.712586	0.487633
1.06865	0.0311504	16.5525	2.61344	92.4973	0.0044112	1.02892	0.339385
1.07141	0.0380091	16.2063	1.82475	95.1203	0.0142894	1.01783	0.521117
1.09183	0.00484589	15.8199	1.5567	77.4415	0.0715811	0.809926	0.31825
1.06057	0.115094	14.4024	2.08352	80.8014	0.224335	0.883268	0.535543
1.13174	0.045231	14.356	3.0313	60.2019	0.183537	0.924382	0.399996
1.10179	0.106597	16.639	1.59544	64.3303	0.127606	0.984431	0.555224
1.08829	0.0482962	15.3029	2.93373	70.7933	0.111478	0.851114	0.412649
1.12252	0.0327959	14.929	4.17614	69.3519	0.249465	0.974186	0.397377
1.04011	0.124276	16.6881	2.39477	76.3584	0.0402798	0.946001	0.468651
1.10617	0.0257759	15.3982	4.69246	67.1502	0.212552	0.695163	0.77894
1.13762	0.06789	17.1931	3.57627	53.5452	0.2439	0.689363	0.46653
1.08887	0.0109641	14.6008	1.63241	95.2865	0.0679118	0.872415	0.421635
1.07146	0.0700659	14.8615	6.13044	84.8371	0.085826	0.902055	0.440911
1.08241	0.0401783	14.6295	1.77502	72.7819	0.0478143	0.88108	0.62784
1.0704	0.143951	15.6067	3.82412	68.6145	0.385855	0.936528	0.479831
1.13493	0.0430078	11.2582	7.02811	60.7898	0.207735	0.912224	0.379522
1.08071	0.0541714	16.4336	1.8637	92.6336	0.0695571	0.794199	0.50795
1.16514	0.104782	15.2456	2.84874	58.2703	0.221146	0.879465	0.383616
1.14816	0.0617025	15.0425	2.8627	58.0282	0.382913	1.11992	0.556318
1.07326	0.0188171	14.517	2.21571	81.8503	0.14592	0.868197	0.528584
1.13252	0.00262753	13.5372	2.15981	57.4345	0.562229	0.883308	0.418682
1.14524	0.0402963	14.9927	1.89129	51.6817	0.300789	0.729292	0.476653
1.08635	0.0404439	16.1852	1.89481	89.7036	0.06728	0.852427	0.306493
1.13587	0.00410095	16.362	2.33206	63.0861	0.306212	0.868213	0.405512
1.09846	0.0270999	15.1623	3.90558	78.4706	0.0391156	1.13909	0.689389
1.0448	0.121604	16.9672	4.45615	72.6213	0.157606	0.808223	0.353825
1.11167	0.0132662	16.538	1.46588	73.9643	0.0374346	0.805161	0.391829
1.1164	0.132546	17.1358	3.94085	75.729	0.0896924	0.772116	0.489227
1.10905	0.10677	15.3297	2.7098	64.6305	0.216359	0.728922	0.609945
1.11248	0.103255	15.6955	3.88793	66.5926	0.405967	0.899875	0.318942
1.12667	0.0432862	18.0341	2.69907	45.565	0.200163	0.750623	0.395271
1.11137	0.00661984	14.3991	1.76346	70.0917	0.257751	0.746169	0.482213
1.20743	0.153113	15.181	2.47074	81.9846	0.0890749	0.952307	0.429429
1.09203	0.0634059	16.2091	1.62576	69.7192	0.271624	0.859892	0.337687
1.08054	0.129324	16.5573	4.19546	84.283	0.0304126	1.01662	0.557304
1.10071	0.0592188	14.3821	2.38981	84.3073	0.0303535	0.932079	0.433663
1.07205	0.0659228	15.9644	1.94274	88.8022	0.0573612	0.739971	0.39984
1.13624	0.0650649	15.1287	2.87472	69.3551	0.0555886	0.805912	0.454225
1.10828	0.033376	17.0176	2.46465	78.1545	0.381852	0.910576	0.282541
1.08593	0.0793068	14.2245	2.54863	75.1219	0.146825	0.956651	0.382789
1.15129	0.113303	15.8332	1.71727	67.3886	0.132257	0.789987	0.342961
1.0798	0.0206974	15.6061	1.86035	76.8367	0.238179	0.807109	0.531478
1.09719	0.0173826	15.1873	2.63959	78.7066	0.0998878	0.783512	0.363921
1.09535	0.0491141	13.9644	3.33871	78.7772	0.0753432	0.811857	0.46611
1.15012	0.0701353	15.3338	2.00891	60.1802	0.0902133	0.838253	0.381504
1.06729	0.0711936	15.4142	5.52732	89.008	0.0540058	0.919939	0.481597
1.09669	0.0256459	15.8738	1.532	80.333	0.127538	0.915144	0.416303
1.15941	0.102212	14.8188	1.97975	65.451	0.181358	0.733945	0.47534
1.20347	0.113001	17.4401	3.46105	68.6596	0.176194	0.876783	0.275195
1.1107	0.0460271	13.9344	5.48736	84.0462	0.0342564	0.843419	0.300011
1.09317	0.0340343	15.2046	4.82041	82.7712	0.0364871	0.825664	0.461324
1.10516	0.00449626	14.1833	4.69721	72.2941	0.0620994	0.841425	0.336959
1.09159	0.0318927	15.256	1.21956	74.4671	0.826584	0.959156	0.383066
1.20428	0.0398323	13.869	2.68104	41.7858	0.434928	0.79776	0.310653
1.14892	0.0797615	16.9344	2.33799	71.1787	0.0848165	0.804471	0.504761
1.08091	0.0062185	15.5769	1.75459	87.4952	0.0107342	0.982799	0.442758
1.18204	0.0539909	16.3349	2.19866	58.3006	0.152304	0.905229	0.44203
1.09755	0.0636686	13.9042	2.09179	69.5423	0.152965	0.913186	0.290969
1.30615	0.329146	14.7191	2.53349	68.6128	0.085006	0.834754	0.285768
1.06015	0.0533997	15.323	1.90856	84.2386	0.102813	0.766186	0.358697
1.12252	0.0204171	11.3739	8.83343	82.709	0.222801	0.859222	0.600148
1.04859	0.0391776	15.7832	4.1197	88.4605	0.218795	0.777809	0.428009
1.03371	0.126691	16.4738	2.46341	69.2383	0.340105	0.787301	0.52508
1.05382	0.127893	16.6744	2.05638	60.2093	0.481294	0.813641	0.357687
1.0865	0.0454087	17.7517	5.61802	83.3591	0.0801939	0.967905	0.382709
1.14022	0.05876	16.325	3.03421	61.9227	0.12304	0.749503	0.400511
1.05164	0.0469593	15.4114	6.88166	89.219	0.0263938	0.835018	0.482846
1.10394	0.0360147	14.0203	4.52003	90.5195	0.0231081	0.986592	0.712947
1.08824	0.0460132	14.7977	3.90077	89.4322	0.128087	0.836634	0.321425
1.16055	0.0547192	13.8984	1.7648	59.2245	0.0407237	0.82036	0.434179
1.04099	0.134852	14.7762	2.77094	79.6309	0.0322989	0.833723	0.56753
1.11592	0.0698636	16.2193	2.72474	57.7425	0.0771128	0.950445	0.672215
1.12513	0.0648586	17.0153	7.24299	73.6996	0.0781412	0.877681	0.339565
1.0659	0.0328597	16.2623	4.29937	92.9143	0.034487	0.944454	0.465081
1.08882	0.00421001	15.0392	2.5727	93.6186	0.0304999	1.06805	0.523151
1.04185	0.044866	16.9982	2.03883	88.3836	0.142679	0.939742	0.271266
1.09975	0.034252	15.7373	1.79944	89.444	0.0717689	0.935541	0.447004
1.09003	0.0437976	14.7386	2.40225	96.8908	0.0166373	0.781932	0.342509
1.13775	0.101805	15.2964	0.960995	67.1821	0.0313333	0.909248	0.511642
1.04905	0.0413019	17.1148	2.81262	96.8303	0.013619	0.80693	0.590827
1.10027	0.0446545	18.8454	3.92185	71.6498	0.058219	0.821986	0.29276
1.15922	0.0476758	14.0331	2.90538	75.5359	0.437532	1.10451	0.547275
1.08277	0.133958	15.0916	2.83859	80.6343	0.0232996	0.844517	0.510534
1.16171	0.118309	18.2889	2.90014	46.0024	0.0961538	0.946201	0.289698
1.08718	0.0839575	16.9556	2.95087	89.0329	0.00877267	0.877793	0.395806
1.11711	0.0466509	17.7653	3.01796	70.968	0.0437629	0.749505	0.322792
1.11972	0.185643	14.6673	2.18824	70.318	0.0824316	0.882361	0.36782
1.13451	0.0103437	16.7823	1.77015	53.8821	0.306972	0.831602	0.411217
1.24233	0.0731371	17.0338	2.07551	53.5145	0.245588	0.733397	0.729995
1.08956	0.0662081	17.2774	2.23351	85.2293	0.0700286	1.09498	0.615137
1.09041	0.0854744	16.5769	2.55252	68.589	0.0467425	0.948366	0.347449
1.15666	0.0366457	15.8157	2.05808	61.0196	0.223177	0.863863	0.39596
1.08023	0.0785284	15.7779	2.39878	79.4014	0.462074	0.742299	0.596766
1.10295	0.0442439	14.944	2.11415	87.6621	0.0471057	0.874133	0.534618
0.938501	0.216729	14.4781	2.72612	97.9814	0.010799	0.795562	0.324649
1.09824	0.232642	14.5615	2.46922	88.0592	0.0314845	0.94223	0.501353
1.01428	0.102002	15.7161	2.158	47.057	0.369812	0.742459	0.440827
1.06561	0.0708687	21.6508	7.30635	84.9525	0.0408305	0.824163	0.488823
1.10002	0.0594233	15.1055	2.09876	84.5623	0.0202385	0.936459	0.231621
1.0818	0.0314618	16.538	1.7454	64.6029	0.155627	0.795461	0.411556
1.10636	0.0556073	11.3963	5.02345	62.803	0.188827	1.0572	0.498222
1.03856	0.0344582	16.1745	3.68266	74.2734	0.138568	0.653029	0.925687
1.07701	0.0923277	16.7175	2.98897	72.7412	0.320938	0.8703	0.401451
1.07706	0.0779993	16.5174	1.92268	91.4627	0.264367	0.874831	0.367
1.08515	0.0511789	17.0567	2.23368	89.9847	0.0220213	0.874081	0.386829
1.05962	0.0275872	14.6676	1.28647	89.0377	0.0541576	0.860388	0.424595
1.13733	0.069922	15.5815	3.70999	97.1353	0.0557872	0.843659	0.344847
1.30758	0.0430074	19.1194	5.27732	27.1159	0.360732	0.959561	0.432505
1.10609	0.0295222	14.3994	3.33708	79.9917	0.0596137	0.853639	0.491341
1.10901	0.0720015	13.4232	5.91549	71.4109	0.0571562	0.872232	0.50128
1.06489	0.0449957	15.6904	2.47285	87.1347	0.0966584	0.834994	0.542582
1.13498	0.133426	17.911	2.97227	82.4664	0.019611	0.756233	0.404217
1.15631	0.0179585	14.946	1.18048	58.71	0.216939	0.937931	0.551158
1.12689	0.221108	13.806	3.38858	76.8411	0.0267025	0.750365	0.617148
1.1659	0.1604	17.2116	4.40871	56.5424	0.14131	0.888261	0.467739
1.101	0.00803513	15.5285	1.33721	85.4482	0.030441	0.86982	0.281272
1.08406	0.072334	14.7316	3.92916	69.0051	0.445523	1.03114	0.359279
1.10135	0.00733077	14.1754	2.04155	81.2447	0.0931435	0.943977	0.608045
0.934777	0.173438	15.6835	4.11127	69.9032	0.312265	0.948406	0.31471
1.04968	0.0777212	13.722	3.02247	50.6528	0.37299	0.953201	0.379571
1.12032	0.111274	14.9908	2.69466	52.319	0.052828	0.881307	0.438211
1.09556	0.00722115	17.3315	2.13821	88.8362	0.0149265	0.663217	0.441071
1.14334	0.0702857	16.3179	1.67742	60.8868	0.461419	0.91781	0.494925
1.20719	0.0876049	15.4624	2.40481	59.798	0.0748356	0.886475	0.379872
1.08671	0.0601767	15.9712	1.70278	93.2214	0.041809	0.87875	0.352731
1.15955	0.0454323	15.0268	1.49886	42.835	0.383961	0.954887	0.436028
1.09754	0.0564213	17.5633	2.53298	60.9464	0.124576	0.999819	0.563283
1.06235	0.0269276	14.798	6.66564	89.3292	0.0215109	0.90245	0.57031
1.20311	0.143783	18.5067	4.26016	66.0323	0.533128	0.747151	0.663206
1.13633	0.0811801	15.5109	2.21795	85.0862	0.074193	0.815363	0.429018
1.11589	0.0451382	17.6167	3.53653	82.1067	0.0656909	0.811087	0.379461
1.11941	0.00803208	15.4268	2.99491	70.6784	0.122235	0.89242	0.529964
1.05657	0.0665178	14.2494	3.3405	83.4892	0.168067	0.957921	0.350164
1.07822	0.0716686	14.6397	3.92139	90.4506	0.0546583	0.896837	0.44374
1.08382	0.0448819	14.6293	2.85166	93.4759	0.0470751	0.951427	0.411405
1.03008	0.0619899	16.2493	2.52954	87.1963	0.165166	0.96501	0.383368
1.04097	0.0796144	16.9409	4.81175	91.7014	0.0274122	0.999463	0.479894
1.09443	0.0668385	16.5379	2.63153	66.0491	0.268308	0.88346	0.40843
1.13389	0.0457653	16.5364	2.71707	81.2697	0.043201	0.720917	0.52212
1.11061	0.0695037	16.7813	5.93811	57.1759	0.0464681	1.08103	0.5631
1.03775	0.0857942	16.0939	2.31367	68.2464	0.166822	1.01259	0.416077
1.08538	0.0420706	14.4711	2.7655	90.477	0.00752364	0.767206	0.642173
1.10894	0.0446492	17.496	1.98079	84.5322	0.115657	0.854672	0.67874
1.09139	0.0227436	16.9404	1.99145	84.475	0.0326645	0.685255	0.593689
1.14255	0.130946	14.8515	3.19519	72.6007	0.18507	0.844124	0.299269
1.12685	0.0298039	14.7523	2.80862	62.8757	0.306668	1.19052	0.440993
1.18032	0.114234	15.673	4.63549	58.0583	0.207377	0.902724	0.367881
1.17231	0.0225317	14.8548	1.74346	54.1225	0.332196	0.794144	0.411254
1.10038	0.0399059	18.3118	3.89553	79.6336	0.106594	0.97563	0.449155
1.09348	0.0212281	15.8532	1.28822	82.1136	0.0745229	0.973705	0.497025
1.13852	0.114827	14.1761	2.05057	59.1367	0.291525	0.975537	0.424064
1.05297	0.068579	15.4824	2.54349	92.2515	0.00948426	0.953498	0.24856
1.08154	0.0744778	17.3908	3.09652	78.2262	0.224312	0.782034	0.488623
1.08067	0.00758051	15.2848	5.93786	83.4748	0.10344	0.964983	0.426746
1.07729	0.142493	14.5166	1.03907	75.0619	0.132528	0.901149	0.434499
1.14691	0.0180588	15.5384	3.2054	52.2433	0.237137	0.806314	0.463843
1.11834	0.0243464	14.2833	2.22418	73.8841	0.147724	1.26478	0.399811
1.0329	0.191068	14.6516	3.02191	85.3039	0.242116	0.903412	0.329843
1.0717	0.03074	16.5977	4.03629	74.2672	0.21363	0.850442	0.557045
1.11058	0.04349	16.6616	5.49355	72.7972	0.0216015	0.788167	0.429895
1.10215	0.0244888	17.9824	2.7639	86.9811	0.0920629	0.922589	0.348757
1.10856	0.0260569	16.3298	2.48878	74.4949	0.0447555	0.891536	0.476935
1.09729	0.0791919	16.0201	2.58166	74.8612	0.1238	0.785741	0.350013
1.13311	0.0383939	15.4716	4.1658	69.7742	0.0820115	0.698126	0.546117
1.10556	0.0156452	16.3757	1.42373	84.5755	0.131651	0.88483	0.374622
1.09018	0.0631955	17.6725	2.31235	83.2052	0.0405573	0.795797	0.391501
1.09665	0.00267843	15.3706	2.34529	66.9743	0.196135	0.811895	0.315486
1.08345	0.0478227	14.4573	2.7682	81.5227	0.244988	1.02873	0.450175
1.09559	0.068696	15.3821	4.03616	54.986	0.0779281	1.15591	0.430582
1.1237	0.0517059	16.0514	1.86028	89.1601	0.317418	1.0004	0.404062
1.09622	0.0147654	15.45	1.58956	60.5092	0.461903	0.878683	0.458595
1.09653	0.051495	16.2674	2.25363	89.1084	0.0539141	0.948292	0.773332
1.08298	0.062028	14.5943	2.85568	91.9909	0.0195773	0.74028	0.489067
1.10843	0.0220641	15.5627	1.93101	89.8298	0.0575993	0.846221	0.248367
1.12006	0.0773978	18.2549	3.37032	74.1412	0.0309259	1.10733	0.594671
1.1312	0.105397	14.564	1.89812	91.6475	0.0420778	0.824711	0.55959
1.0837	0.0654925	13.7351	4.45407	79.4111	0.0341001	0.878624	0.300765
1.10241	0.0785986	17.6942	3.39319	84.6247	0.0215711	1.00057	0.689041
1.17995	0.0190863	16.2157	1.43818	42.9143	0.313649	0.812386	0.322008
1.08603	0.0199872	18.4269	4.25716	80.8343	0.177444	0.818045	0.42197
1.09843	0.0934286	14.9976	2.79109	69.9807	0.0978563	0.786515	0.440053
1.09127	0.0105608	16.4568	1.57662	70.7674	0.207581	0.877959	0.291291
1.17687	0.0436026	15.5035	1.75853	70.0666	0.0801489	0.897821	0.317982
1.19115	0.0351717	17.9607	4.45128	42.1277	0.150685	1.01433	0.52363
1.0912	0.055428	16.2234	2.50522	87.1225	0.0608703	0.976736	0.429048
1.01624	0.406024	14.2494	2.70308	39.6239	0.148353	1.28915	0.574375
1.12983	0.0543977	17.1659	3.70034	81.6151	0.134817	0.91296	0.441033
1.13228	0.00265495	13.6834	2.19394	55.9607	0.560168	0.89184	0.412204
1.10332	0.046704	14.9764	3.21062	93.4252	0.0386454	1.06501	0.457042
1.17236	0.0739327	16.5705	4.82837	61.8026	0.161769	0.895628	0.417124
1.11234	0.0047161	15.7383	1.97979	74.2361	0.172651	0.867422	0.333787
1.09972	0.0299382	15.6317	4.42609	82.9218	0.394683	0.831482	0.429413
1.07737	0.0884157	14.7816	3.11861	50.4457	0.122931	0.812807	0.380093
1.10295	0.062545	10.5184	11.9969	84.5064	0.0870203	0.799039	0.312122
1.07932	0.0337453	15.6857	3.06458	95.7517	0.0709931	0.78386	0.435377
1.16987	0.0996761	14.8716	1.94197	61.7622	0.198937	0.931812	0.354528
1.17261	0.11232	15.292	4.9296	64.6323	0.217638	0.869743	0.369679
1.03655	0.104275	17.2519	1.51032	58.2933	0.332782	0.849388	0.544194
1.06458	0.29885	15.7004	4.23495	87.8299	0.205922	0.752461	0.488415
1.1497	0.00384015	15.9299	5.40123	55.58	0.272901	0.776304	0.361422
1.12326	0.0875108	16.8636	2.67306	68.9766	0.172283	0.852543	0.532401
1.13364	0.0408041	14.6143	1.42335	75.1268	0.140983	0.904216	0.484499
1.13162	0.146299	16.5062	4.77705	63.9269	0.217006	0.926354	0.42236
1.16098	0.0377974	15.17	3.0338	50.4105	0.257479	0.945111	0.346361
1.10479	0.0351502	17.8498	3.69607	75.0864	0.0245035	1.0658	0.295699
1.1099	0.0451023	14.6456	3.04989	74.4858	0.128897	0.775511	0.443798
1.07297	0.0360007	14.8896	3.42418	88.8238	0.0860449	0.908389	0.348657
1.13034	0.294738	15.9124	2.16344	92.6754	0.0324584	1.05777	0.42285
1.12541	0.0333312	15.4972	2.48127	73.3642	0.14615	1.02815	0.520505
1.14724	0.204111	15.6139	2.87773	76.0184	0.209867	0.936911	0.384929
1.13936	0.0598795	13.6432	4.04745	88.9018	0.251368	0.897563	0.326295
1.05895	0.0660365	16.1839	1.41534	75.4678	0.257043	0.951017	0.47495
1.0879	0.0486632	13.1306	3.93495	85.5044	0.0513892	0.933367	0.762559
1.08851	0.00920692	17.2203	3.20323	71.0016	0.245157	0.930509	0.37739
1.13557	0.0189711	15.3728	3.77658	58.9252	0.322149	1.0829	0.487889
1.01776	0.18457	13.396	5.76317	67.5592	0.0611341	0.828935	0.40573
1.10709	0.0309915	13.0555	3.18197	77.8359	0.0645489	0.797797	0.47553
1.18272	0.216959	17.9474	3.19027	65.9804	0.207986	0.97438	0.488936
1.12043	0.0157026	15.2146	1.2832	67.5731	0.0708015	0.969113	0.445864
1.14164	0.0685676	12.9313	4.63602	61.3998	0.0932361	1.14983	0.60131
1.07892	0.0734636	12.7382	8.44031	87.8858	0.0232358	1.02127	0.431163
1.09463	0.0601698	15.9002	3.50746	93.6996	0.0344513	1.03537	0.461691
1.09148	0.035599	15.4303	2.46656	86.0195	0.128688	0.803094	0.593462
1.09189	0.0623141	15.8267	3.80514	88.923	0.0908111	0.807699	0.397873
1.071	0.0237464	16.0047	5.06437	89.9983	0.0334245	0.935925	0.682899
1.0682	0.0034844	16.3875	1.72351	88.922	0.0556928	0.792686	0.351303
1.14397	0.100328	15.9756	2.25733	67.8202	0.216968	0.822647	0.326501
1.10157	0.038481	15.1509	4.10196	91.5317	0.0559756	0.956741	0.313873
1.08319	0.0156983	15.4877	1.62445	86.4413	0.156996	0.970254	0.375521
1.08783	0.0336008	14.2089	2.73497	77.6825	0.12834	0.901923	0.480588
1.08672	0.067971	17.5099	2.67421	71.2182	0.0750322	0.838415	0.425521
1.12559	0.0121864	14.9995	1.27682	51.4816	0.234171	0.84993	0.390958
0.921832	0.440169	17.0161	2.72434	69.1842	0.214695	0.945342	0.346128
1.11044	0.015758	16.8002	3.0573	70.8875	0.171687	0.882017	0.435256
1.12213	0.0200959	17.5607	2.78494	71.1913	0.247296	0.886222	0.325987
1.16504	0.0800039	16.554	2.44679	57.6956	0.0429703	0.886983	0.331714
1.09334	0.0671313	15.872	2.39226	81.8001	0.199915	0.877585	0.453457
1.12107	0.0844032	14.795	3.90693	59.6889	0.035805	0.94282	0.467536
1.06413	0.115644	15.3381	3.90955	53.2488	0.191307	0.796338	0.348205
1.18252	0.137029	15.8509	3.0166	38.4993	0.374379	0.782654	0.462919
1.09812	0.0421321	16.0383	1.82126	82.4181	0.0554421	0.987191	0.384144
1.16655	0.188864	16.1002	2.81302	60.7021	0.188933	1.0464	0.470898
1.09572	0.00271131	15.4069	2.01209	68.4045	0.259832	0.802373	0.299768
1.07884	0.0196761	15.3408	2.35288	95.6055	0.0195263	0.927901	0.378224
1.05715	0.13351	16.8736	1.9982	91.8499	0.0770617	0.871088	0.340863
1.08966	0.0688905	16.3743	1.26567	77.7892	0.237035	0.859969	0.530114
1.06791	0.0140193	17.104	1.95472	91.3399	0.0421281	0.924884	0.813459
1.11743	0.0140949	16.9237	2.86101	60.4403	0.279967	0.902179	0.350968
1.04755	0.086392	15.7635	3.23002	71.7236	0.0610824	0.843807	0.234433
1.0782	0.08461	15.2005	2.90743	72.4809	0.397036	1.0469	0.388351
1.08433	0.0657902	16.2002	2.38357	75.5483	0.197455	0.684332	0.465331
1.1436	0.0237577	15.6845	2.61406	74.4375	1.50873	0.949402	0.418831
1.08137	0.027816	15.4534	1.3833	86.9392	0.0338551	0.955424	0.374578
1.16839	0.0270954	15.9068	1.91253	63.2423	0.185957	1.00563	0.521705
1.07976	0.0189346	16.677	3.5508	86.7706	0.025521	0.992437	0.523814
1.06865	0.0311504	16.5525	2.61344	92.4973	0.0044112	1.02892	0.339385
1.10721	0.0661014	16.2335	2.83891	81.0734	0.0979262	0.963177	0.539861
1.09442	0.0268012	15.5419	3.62234	86.5038	0.162045	0.919367	0.375771
1.12238	0.00745713	12.4778	2.84013	85.4052	0.167184	0.901395	0.355227
1.14603	0.0673082	15.093	3.11827	67.0954	0.261412	0.918567	0.500598
1.10483	0.00537332	17.1277	3.25236	57.4955	0.280496	0.85881	0.404765
1.07652	0.0616799	16.1259	1.55727	72.4754	0.153711	0.796794	0.482221
1.13389	0.198116	16.0011	3.09659	87.6412	0.0902553	0.872221	0.466499
1.11888	0.0102504	14.343	2.73104	72.74	0.0862709	0.837237	0.57612
1.1073	0.0482403	16.6805	2.79238	87.252	0.0376799	0.914128	0.458715
1.10378	0.0418995	18.2989	3.93527	80.4005	0.155358	1.0919	0.418093
1.13668	0.0247371	16.548	4.48718	57.2072	0.0497632	0.968819	0.46985
1.09877	0.0519492	15.4358	2.11471	50.0428	0.443414	0.814622	0.330752
1.07793	0.0234902	17.3811	2.71285	84.1283	0.038338	1.1899	0.413831
1.08202	0.0374408	13.553	1.62197	73.5287	0.178734	1.07488	0.43392
0.878156	0.323165	16.3722	2.97067	72.262	0.128127	0.926134	0.422083
1.04697	0.0438889	17.0219	2.63181	83.6853	0.0676093	0.911394	0.325304
1.12663	0.0416368	15.2913	1.72817	92.8342	0.254135	0.946007	0.198387
1.00569	0.113137	16.6432	5.48841	87.5629	0.137567	1.0077	0.436384
1.07884	0.0720315	15.8487	2.05701	89.0731	0.12506	0.82421	0.397651
1.12742	0.0737856	14.2892	4.56342	71.4396	0.0199668	0.804299	0.321895
1.14634	0.0987642	16.776	4.2752	53.3557	0.327641	0.761129	0.500353
0.898687	0.200961	15.021	1.80256	69.5079	0.290922	0.747003	0.340808
1.13911	0.0478417	15.5702	5.53161	49.1462	0.347593	0.910225	0.325257
1.1226	0.0769248	14.2717	4.70045	70.8731	0.0185759	0.805017	0.307957
1.20977	0.246994	14.9378	2.48858	87.2193	0.0828553	0.930558	0.438445
1.12221	0.0370541	13.2803	5.27865	67.2872	0.682403	1.00742	0.472189
1.11341	0.0729255	16.5656	2.13376	84.3758	0.151475	0.718193	0.456917
1.08343	0.0292052	16.7194	1.62283	80.9936	0.0203502	0.830393	0.343311
1.07831	0.0795338	16.45	1.8845	73.6162	0.0555915	0.877035	0.486886
1.09607	0.0203669	13.1556	2.45957	84.4504	0.0370567	0.903529	0.293575
1.13076	0.00617718	14.791	2.38912	77.2746	0.849059	1.02728	0.362577
1.10994	0.0718947	13.8463	4.78423	75.8577	0.0249261	1.00379	0.397143
1.09158	0.0166349	15.9392	2.9119	80.112	0.0303212	0.817701	0.356523
1.15952	0.133672	15.6061	3.33959	53.128	1.17203	0.977579	0.517166
1.11377	0.0341626	18.3555	6.80274	69.3518	0.0480086	1.1848	0.613254
1.14447	0.06064	13.9924	2.48413	68.5482	0.125128	0.92236	0.321397
1.08613	0.0139871	16.1157	2.6543	83.1152	0.0539057	0.718526	0.579822
1.08312	0.0443786	15.8343	3.8378	72.9145	0.118958	0.973003	0.364245
1.08317	0.00919245	18.4215	4.23572	89.5969	0.0211772	0.895267	0.523898
1.06679	0.0452814	15.9996	1.75436	83.0138	0.0161764	0.874374	0.22312
1.09876	0.00444024	14.4026	2.03577	67.7404	0.194885	0.973644	0.327882
1.10328	0.0729974	15.5944	4.7986	60.0702	0.259994	0.925382	0.336766
1.13705	0.0562258	17.0858	3.73951	66.0999	0.116015	0.654346	0.392271
1.07676	0.0454342	16.1752	2.36978	84.2066	0.0654136	0.891038	0.351863
1.07953	0.0104044	15.5602	1.20844	87.6333	0.0262073	0.728421	0.402462
1.05818	0.181273	14.8231	3.37008	65.954	0.624107	0.929481	0.358714
1.06877	0.0420854	14.4592	4.59203	80.9363	0.0499114	0.751111	0.373567
1.09816	0.0310008	16.3664	2.91855	56.9617	0.194954	0.780609	0.366635
1.11721	0.0712626	12.8873	3.60076	72.9436	0.0237418	1.06714	0.521233
1.15767	0.0706513	14.5924	4.75813	52.2073	0.199842	0.910107	0.444185
1.09492	0.0958622	14.7948	2.43865	78.3693	0.139507	1.00671	0.504341
1.13044	0.0626272	15.4072	3.42508	85.1905	0.0448048	0.869067	0.342169
1.10942	0.0253865	16.8122	2.05636	56.0202	0.533121	0.847509	0.426105
1.10086	0.0133743	17.6233	3.29797	61.9147	0.282499	0.765748	0.511467
1.10799	0.00419784	14.4624	2.79391	79.8459	0.0948049	0.829618	0.492885
1.08725	0.0454992	15.4304	1.41372	84.9916	0.122762	0.959376	0.472885
1.09638	0.0320449	15.3102	2.76	62.4622	0.124401	0.749743	0.516289
1.08111	0.0109974	17.3836	3.48861	83.8807	0.0324334	0.861969	0.806764
1.09533	0.00813457	15.8517	1.84925	65.7506	0.0556734	1.02455	0.684571
1.12436	0.0801738	16.3811	1.78223	60.5802	0.376376	0.810131	0.536838
1.09599	0.0608134	18.2916	5.8086	85.9368	0.068805	0.999394	0.544376
1.19052	0.0439708	12.4401	6.2896	45.1822	0.374696	0.83458	0.466005
1.13798	0.0777794	15.8692	2.58344	72.3738	0.0749505	0.773947	0.707137
1.14022	0.0612594	15.6986	2.66167	67.8379	0.101156	1.136	0.586552
1.07142	0.0559009	15.587	3.85043	88.9243	0.0373024	0.87936	0.43563
1.11055	0.0705861	15.5069	4.72774	91.739	0.0246128	0.830414	0.415842
1.09874	0.0249419	15.5434	2.28063	69.5887	0.0810226	0.899603	0.407577
1.06625	0.0721272	15.5707	2.83344	83.2365	0.13008	0.860237	0.256617
1.30228	0.0701472	15.6077	1.61124	29.2463	0.256947	0.784195	0.329537
1.08571	0.00411499	15.4495	1.6682	64.679	0.331028	0.879977	0.351538
1.0808	0.0170909	16.8593	3.60202	95.1262	0.00700909	1.04756	0.38368
1.05799	0.00458268	15.2899	1.76044	90.658	0.00710193	0.819058	0.353242
1.1202	0.0645244	15.5376	2.32474	78.426	0.123517	0.95318	0.295358
1.10281	0.0139708	15.0273	3.13788	82.7761	0.0723387	0.911511	0.333418
1.09962	0.0787983	17.0479	3.6545	84.6236	0.0159009	0.939439	0.748181
1.11247	0.0361405	17.3635	3.6881	71.8403	0.253787	0.887314	0.471712
1.03929	0.0305892	17.3914	3.04035	97.8168	0.00403148	0.926202	0.408668
0.996275	0.0704196	14.9596	5.10806	60.297	0.692413	0.775808	0.407201
1.18396	0.0114403	15.3704	1.71475	95.3437	0.547766	1.03008	0.55329
1.13556	0.0311941	15.0638	5.04464	77.7822	0.121309	0.86565	0.615348
1.08928	0.0387992	17.06	1.6934	70.4667	0.0675527	0.827961	0.319668
1.17605	0.0698907	15.5376	3.05187	58.0254	0.269906	0.888967	0.483751
1.06015	0.175415	16.4974	2.51	73.4384	0.0931972	0.85136	0.426883
1.11055	0.0211035	14.9525	4.45286	61.7718	0.0593678	0.968672	0.416224
1.08144	0.0360554	16.385	1.91388	74.0208	0.189487	0.989151	0.294975
1.10643	0.0194737	16.5819	2.96718	93.0798	0.0135003	0.983277	0.500832
1.11572	0.123691	15.6346	1.67953	98.9267	0.00551224	0.925352	0.73537
1.16685	0.0345735	18.0366	3.74666	48.7818	0.326202	0.792637	0.389878
1.08672	0.0145873	15.8308	1.63535	75.2239	0.224765	0.93005	0.345706
1.11073	0.0615148	13.5912	2.85068	92.1071	0.0349096	1.00284	0.499694
1.13672	0.0977866	17.1191	3.54867	96.5813	0.0217834	0.852924	0.416974
1.11979	0.0453661	16.573	2.20427	68.3273	0.062498	0.754569	0.448065
1.10804	0.0200168	14.4817	2.26909	75.6838	0.159012	0.935845	0.619436
1.10285	0.108881	16.8199	2.26582	59.3381	0.411836	0.774079	0.376679
1.08828	0.0041062	16.0727	3.0985	73.0125	0.511822	0.883287	0.486127
1.14339	0.0895997	15.4649	2.10207	64.9671	0.0596658	0.851847	0.414896
1.13696	0.0353183	17.4624	3.44892	67.2441	0.0499155	0.804259	0.41913
1.12322	0.0617153	15.6342	3.80932	90.9114	0.033195	1.01528	0.345869
1.22705	0.053776	14.8776	3.01187	36.3336	0.113897	0.764604	0.495972
1.10225	0.0042949	14.7798	1.38265	75.0814	0.262205	0.779473	0.442357
1.09801	0.0482522	15.6839	2.79965	77.3642	0.0341461	0.926485	0.29345
1.13584	0.0025382	13.699	2.31435	57.3056	0.515161	0.908382	0.402124
1.07644	0.0133308	14.6568	3.20752	76.2071	0.0989931	0.907707	0.419919
1.07219	0.0255354	13.8291	2.66445	94.2777	0.0191371	0.826114	0.576896
1.08799	0.0525941	15.4392	6.81977	96.844	0.0147141	0.985962	0.505834
1.06456	0.0181938	15.3708	2.03295	90.1474	0.0602075	0.842486	0.380917
1.19007	0.0829416	16.4119	2.51887	64.7966	0.127454	0.966343	0.554272
1.08582	0.00667712	15.248	1.7242	87.6843	0.0489346	0.793231	0.472067
1.0734	0.0288483	15.8706	2.43905	92.86	0.00544209	0.974803	0.350379
1.02865	0.0847992	16.1859	2.41449	75.0907	0.202316	0.98254	0.366597
1.14652	0.00793553	14.563	2.5029	73.222	0.0244987	0.874288	0.279093
1.07296	0.0253693	19.5632	8.5304	93.9536	0.0304952	0.73101	0.521739
1.06678	0.019388	14.9028	1.94323	91.8239	0.0363954	0.80199	0.408602
1.16894	0.0910518	15.3537	1.62628	55.7935	0.794761	0.791689	0.331327
1.08729	0.081718	14.5916	1.53445	93.3631	0.0258499	0.859518	0.442888
1.14673	0.155341	15.7076	2.91347	74.0929	0.296918	0.881466	0.407137
1.08366	0.0638485	17.9755	1.80514	76.1471	0.101744	0.84379	0.523877
1.06666	0.045065	16.946	3.15863	87.0859	0.225482	0.731409	0.427028
1.10662	0.0673201	18.4516	4.09599	50.1719	0.532982	0.838919	0.587379
1.12989	0.0310258	16.9455	1.69176	71.3818	0.017892	0.693823	0.463656
1.08925	0.0325842	17.0636	3.93288	92.9546	0.0457312	0.907073	0.489053
1.04417	0.0542061	15.7717	2.86548	87.9332	0.0285637	0.805429	0.291544
1.10861	0.0546877	16.7052	4.16751	76.5069	0.0658177	0.873286	0.386725
1.08379	0.0201561	16.357	2.6159	80.2152	0.197491	0.977845	0.56188
1.07696	0.0441371	14.6229	3.08847	85.5386	0.12891	0.807398	0.484193
1.13809	0.00775592	14.9926	2.68607	51.2651	0.601147	0.788152	0.406033
1.12264	0.0470894	16.2935	3.54162	70.685	0.146167	0.946525	0.712877
1.0838	0.0295521	14.3473	3.60936	93.669	0.04114	1.02039	0.345481
1.04849	0.0260252	15.6241	2.72415	94.5324	0.024002	0.966683	0.520669
1.17702	0.144642	16.3981	1.99152	66.7989	0.264979	0.696356	0.461382
1.09188	0.0360319	16.1038	3.50905	74.6449	0.0481606	1.03052	0.299791
1.08116	0.0693236	14.4479	5.28647	75.5039	0.0749755	0.874745	0.415793
1.1062	0.00868456	16.5944	2.54402	62.7916	0.712472	0.878817	0.360725
1.12784	0.155089	18.371	4.51244	59.6331	0.107566	1.09837	0.464128
1.13222	0.0060612	15.8835	1.87915	57.3002	0.338286	0.926528	0.466102
1.13088	0.0707333	14.3737	2.30863	65.1151	0.293261	0.954291	0.346436
1.07779	0.0751921	15.1857	5.14812	83.5261	0.0301983	1.02243	0.461189
1.1614	0.0534681	14.6782	1.98142	71.988	0.108306	0.767125	0.54444
1.12135	0.0116504	14.6212	1.6668	73.1651	0.125552	0.798151	0.505311
1.10988	0.0689606	15.9391	4.32428	59.2227	0.214108	0.81742	0.461359
1.09366	0.043292	19.7225	8.57602	80.1653	0.133624	0.792792	0.457582
1.12065	0.00492788	14.712	2.28313	61.0744	0.247175	1.05285	0.425457
1.11783	0.0582947	14.7608	2.30029	71.3519	0.367685	0.768991	0.805899
1.14087	0.0302937	16.2626	2.24931	59.9942	0.292928	0.879483	0.264042
1.08915	0.0338526	13.7595	2.55928	84.4978	0.104699	1.00195	0.480821
1.10263	0.0288069	14.8304	1.95738	83.9383	0.319797	0.984564	0.513307
1.12208	0.185293	15.8713	2.44908	62.1461	0.327898	0.861753	0.392089
1.12983	0.100389	16.2333	2.94241	71.8667	0.0227552	0.850736	0.37616
1.00916	0.111068	15.0548	2.76472	74.1315	0.110901	0.85684	0.431661
1.11549	0.0403999	17.2893	3.66578	91.3946	0.0886815	0.865082	0.442763
1.10782	0.0625528	15.6302	1.97354	73.697	0.300475	1.02065	0.626716
1.10181	0.0524004	14.4217	4.02955	80.5664	0.125681	0.836534	0.559566
1.04811	0.0205979	17.7073	3.66546	88.7173	0.00911954	0.863127	0.376038
1.09688	0.00269942	15.9161	2.36486	62.6628	0.174147	0.817584	0.31967
1.05558	0.0456408	16.3077	1.5777	88.6135	0.0996045	0.921631	0.540035
1.11088	0.044585	15.4454	1.86701	83.4914	0.0676018	0.917891	0.718841
1.15667	0.0541059	14.4591	1.78629	63.5224	0.423392	0.953501	0.425386
1.07409	0.0202399	15.1395	2.2542	90.7069	0.0706777	0.882506	0.506814
1.07353	0.0643735	15.6741	2.70941	75.4511	0.135979	0.923079	0.39703
1.09525	0.0189569	14.4072	5.5556	83.0572	0.0460678	0.817969	0.509079
1.0906	0.0320552	14.113	5.28294	83.9216	0.0628955	0.857371	0.477999
1.06007	0.078147	16.7769	2.17823	87.0688	0.0352496	0.840901	0.481253
1.12763	0.0249727	13.9521	1.82665	71.9205	0.227221	0.868761	0.642812
1.09523	0.0567432	16.5207	3.04013	86.7612	0.0480485	0.852265	0.426895
1.12362	0.0446724	15.2025	2.44698	61.1066	0.382029	0.82754	0.379416
1.08401	0.0490579	14.5218	5.38735	96.047	0.060695	0.98467	0.540294
1.16503	0.0663897	15.8152	4.07331	46.0018	0.151026	0.963786	0.59054
1.10131	0.00864114	15.1114	3.1834	68.691	0.0871126	0.868567	0.397637
1.17357	0.0228204	15.7294	2.53169	62.0608	0.202392	0.80783	0.545882
1.05906	0.11462	15.8841	5.77827	94.0716	0.0554326	0.973248	0.640279
1.06554	0.0455861	16.4043	1.30491	69.5852	0.103543	0.922167	0.421624
1.09563	0.0768675	16.865	2.77461	40.3537	0.395468	0.780589	0.404692
1.09174	0.0546396	18.1997	1.61255	80.4517	0.0861768	0.832065	0.373017
1.12703	0.0266823	15.7714	2.53711	61.1946	0.363398	0.912234	0.361177
1.07096	0.0167953	17.2555	2.61873	73.9405	0.129708	0.931894	0.305587
1.0981	0.0373986	14.4198	1.69322	86.9998	0.136141	0.837526	0.554295
1.089	0.0449022	18.0764	3.45596	69.3702	0.162915	0.864874	0.522611
1.19079	0.0129756	15.3782	2.46624	39.3002	0.785769	1.04802	0.525174
1.10909	0.0432861	14.5517	2.51085	90.6944	0.0314732	1.11261	0.512468
1.1115	0.0370292	14.2357	2.5681	77.3152	0.0325363	0.687326	0.635603
1.10792	0.0133715	14.9684	3.01873	68.5237	0.176564	0.69862	0.650959
1.11912	0.0294529	15.487	1.57423	66.4259	0.189124	1.15919	0.815521
1.11994	0.0844485	14.6792	1.57937	73.3272	0.0202394	1.26642	0.763277
1.09894	0.0361033	16.0289	3.54408	87.0274	0.0507768	0.828582	0.427914
1.11668	0.010053	15.8884	2.30059	68.2138	0.221441	0.78657	0.374246
1.09142	0.00764206	15.7582	2.14411	85.7859	0.0553486	0.923231	0.326214
1.05674	0.0355664	16.7847	3.4368	92.554	0.0239305	0.868733	0.316667
1.07934	0.0544939	14.2835	3.27709	88.3998	0.60163	0.908426	0.407063
[truncated: 14,001 more rows]

## Sheet: SFig3Data
t_inf	Threshold
7.46429	20
6.83114	20
7.10112	20
4.92737	20
5.12855	20
4.85199	20
5.27755	20
6.0512	20
3.87144	20
6.34334	20
2.90392	20
5.90763	20
6.24946	20
6.94576	20
6.96247	20
4.45822	20
6.34046	20
7.571	20
7.90717	20
6.63194	20
7.14143	20
5.53213	20
5.32707	20
7.90662	20
6.14906	20
6.3866	20
6.1614	20
5.68281	20
4.96393	20
5.32765	20
7.03886	20
3.65425	20
6.03865	20
6.0691	20
6.54413	20
9.29776	20
4.72657	20
5.58014	20
6.00937	20
8.18907	20
6.51269	20
6.62219	20
5.47115	20
6.50898	20
5.83468	20
7.19645	20
6.84536	20
4.19438	20
9.34621	20
6.40447	20
7.57912	20
5.50967	20
5.86994	20
6.02378	20
5.21792	20
4.51612	20
5.50144	20
8.143	20
5.50335	20
8.98595	20
6.99175	20
5.64432	20
3.21762	20
6.49304	20
8.02697	20
4.46149	20
4.05387	20
6.52819	20
6.77791	20
6.37831	20
5.90071	20
5.38304	20
5.29819	20
5.94575	20
6.07404	20
5.51586	20
6.81066	20
10.7812	20
5.08121	20
6.68276	20
4.97425	20
5.45204	20
5.29583	20
3.41066	20
6.41457	20
5.31456	20
2.06936	20
5.35887	20
4.46395	20
5.14314	20
5.33878	20
7.39211	20
5.45119	20
5.41924	20
6.11392	20
4.84747	20
5.37438	20
8.10483	20
6.64482	20
3.21123	20
6.19168	20
5.28574	20
8.41982	20
5.90431	20
7.25521	20
5.92716	20
7.3264	20
2.84645	20
3.4463	20
6.26412	20
3.23364	20
10.862	20
6.59204	20
5.73167	20
4.8157	20
3.69531	20
3.85355	20
1.44336	20
6.24143	20
5.62981	20
8.3685	20
9.24087	20
4.93892	20
5.69313	20
3.7924	20
4.57136	20
6.74823	20
3.96232	20
4.38195	20
4.53278	20
6.19768	20
3.87329	20
3.58599	20
3.71936	20
17.2862	20
5.22325	20
4.69197	20
5.57486	20
11.5412	20
4.57517	20
6.16305	20
4.57191	20
6.19893	20
7.47719	20
7.77612	20
2.60158	20
7.60494	20
3.04777	20
4.4133	20
7.05508	20
4.36801	20
6.33666	20
6.96701	20
5.79935	20
5.11832	20
5.85558	20
12.2493	20
7.0497	20
4.03127	20
5.25305	20
5.0682	20
7.24429	20
5.89219	20
4.88285	20
4.96547	20
6.29182	20
6.66241	20
6.7876	20
4.69846	20
5.18098	20
2.31581	20
10.0144	20
5.84217	20
4.50014	20
5.25139	20
3.7814	20
3.94758	20
7.47206	20
6.71166	20
8.23903	20
6.6593	20
6.76569	20
11.2927	20
10.656	20
16.1788	20
4.51736	20
6.51819	20
7.55258	20
8.95143	20
5.63484	20
4.90602	20
6.5307	20
3.53153	20
11.0821	20
6.5435	20
5.79634	20
6.58634	20
10.1992	20
6.56569	20
8.65629	20
4.70179	20
7.13525	20
5.8514	20
5.58544	20
6.237	20
4.3684	20
7.50362	20
3.00334	20
4.16946	20
7.44948	20
6.89942	20
7.38291	20
4.16984	20
5.77643	20
5.04888	20
6.47013	20
4.43579	20
7.00028	20
5.88889	20
2.68199	20
9.48045	20
2.08212	20
6.66255	20
6.58689	20
6.15005	20
5.98278	20
4.21661	20
5.61957	20
4.31013	20
5.19913	20
5.81051	20
5.1244	20
4.75637	20
5.56596	20
4.71875	20
7.28788	20
5.95256	20
5.23393	20
4.5709	20
5.97158	20
7.58616	20
3.50514	20
6.05209	20
5.70426	20
4.2657	20
6.85267	20
5.45556	20
7.26938	20
5.2727	20
7.63753	20
5.19109	20
6.47545	20
7.87017	20
7.1098	20
4.02245	20
6.74287	20
6.05008	20
5.52233	20
5.36428	20
6.34366	20
10.7797	20
3.81206	20
5.87683	20
3.55802	20
4.31622	20
6.96256	20
6.65312	20
5.98312	20
11.6603	20
3.463	20
5.42023	20
4.23604	20
6.20098	20
4.08166	20
7.07433	20
6.04571	20
8.04686	20
8.79022	20
5.55476	20
5.91343	20
5.62172	20
7.58517	20
6.39713	20
4.55953	20
4.52045	20
1.42429	20
5.29843	20
3.89886	20
7.0784	20
6.76858	20
8.43273	20
3.90665	20
5.09088	20
6.26654	20
9.48646	20
9.20391	20
8.44916	20
3.8754	20
6.30429	20
6.24709	20
2.86298	20
5.82081	20
4.66386	20
3.71813	20
5.53464	20
6.81686	20
5.33852	20
7.06666	20
3.4232	20
5.70895	20
5.79377	20
7.06137	20
7.20402	20
6.1903	20
7.33551	20
5.60747	20
5.18891	20
4.62705	20
6.44931	20
8.47111	20
5.79164	20
4.0819	20
6.70626	20
6.29663	20
5.55238	20
5.24414	20
4.99791	20
6.59705	20
3.80784	20
6.35978	20
5.43229	20
4.44238	20
3.7185	20
6.71749	20
5.36743	20
5.77309	20
5.04507	20
8.87245	20
7.23368	20
6.77107	20
5.44907	20
6.02456	20
5.83971	20
6.34169	20
6.75961	20
7.63924	20
3.78403	20
4.75389	20
4.07642	20
4.81573	20
7.67313	20
7.34334	20
6.48104	20
5.90213	20
6.42677	20
3.68498	20
4.01397	20
2.2356	20
11.0285	20
6.27084	20
4.79761	20
13.4292	20
11.0084	20
5.64183	20
5.92957	20
7.81814	20
6.49429	20
4.56596	20
5.76539	20
6.83007	20
4.49264	20
6.90764	20
4.98248	20
6.8097	20
3.27768	20
8.48886	20
7.82879	20
3.4667	20
10.2861	20
3.72678	20
3.89989	20
5.76028	20
5.21218	20
3.92142	20
6.13464	20
6.64739	20
5.55811	20
5.55348	20
7.85267	20
7.64414	20
4.02565	20
4.59492	20
7.29584	20
4.5031	20
3.77093	20
4.78	20
5.50066	20
5.06393	20
2.82987	20
5.94725	20
5.29923	20
6.74157	20
4.03175	20
7.892	20
4.69564	20
4.22492	20
5.62746	20
8.47979	20
5.02249	20
5.27437	20
6.16175	20
6.85198	20
7.15758	20
5.01763	20
7.08291	20
6.92621	20
4.78381	20
7.06855	20
6.24051	20
4.55903	20
8.61903	20
5.75642	20
4.30161	20
6.23187	20
5.72136	20
9.63626	20
7.39879	20
6.04423	20
6.60691	20
5.74164	20
6.63489	20
7.04037	20
5.81492	20
5.78473	20
4.24734	20
6.44615	20
6.85171	20
5.14421	20
5.68627	20
5.26625	20
6.97681	20
6.52616	20
6.5492	20
7.17354	20
7.88603	20
6.28056	20
5.02282	20
3.22095	20
5.48564	20
4.99612	20
5.16986	20
5.08626	20
5.41598	20
6.48761	20
4.70107	20
5.9036	20
9.73997	20
5.1768	20
7.04457	20
2.72543	20
5.00171	20
6.07167	20
4.62505	20
5.69967	20
4.22693	20
5.02459	20
4.97657	20
4.43608	20
5.75587	20
11.5252	20
4.07029	20
5.35285	20
5.3426	20
5.69702	20
4.3603	20
4.81079	20
6.10787	20
10.9643	20
6.54275	20
5.69814	20
6.4495	20
5.29937	20
3.21896	20
5.35627	20
5.29883	20
10.3737	20
6.5863	20
5.28592	20
6.78288	20
8.7753	20
5.54895	20
4.33554	20
5.42565	20
5.13208	20
5.47113	20
5.44275	20
5.40537	20
6.84785	20
6.8226	20
8.79297	20
5.01528	20
3.91855	20
5.53383	20
5.76759	20
5.14011	20
6.65595	20
4.28365	20
7.27336	20
7.07916	20
7.46932	20
5.17258	20
4.38123	20
5.60188	20
6.66876	20
6.12878	20
5.41381	20
4.65908	20
6.31351	20
4.54869	20
11.7256	20
6.71301	20
5.72314	20
4.43146	20
7.33515	20
6.82779	20
4.81596	20
7.81804	20
7.37736	20
6.76004	20
6.99117	20
8.59649	20
9.61592	20
6.28992	20
5.51712	20
5.70223	20
5.44126	20
8.05518	20
6.67346	20
5.34754	20
3.96789	20
6.23441	20
3.82479	20
2.97552	20
6.96298	20
3.8806	20
3.76241	20
3.47996	20
4.99287	20
8.43049	20
4.84186	20
6.80336	20
3.33606	20
5.80429	20
9.29139	20
4.19404	20
5.61554	20
5.77736	20
4.67024	20
3.29396	20
3.74517	20
5.26456	20
5.76272	20
5.32073	20
4.6464	20
5.61772	20
9.34871	20
3.18716	20
4.86392	20
5.17685	20
6.59264	20
5.48453	20
5.15684	20
4.824	20
4.34855	20
5.63926	20
4.53613	20
7.99171	20
5.17176	20
4.66877	20
4.43231	20
6.42521	20
5.94839	20
8.11025	20
4.07793	20
5.11658	20
9.24979	20
5.71207	20
4.01936	20
6.93186	20
3.16878	20
8.34097	20
4.92358	20
5.87397	20
4.37478	20
5.20581	20
7.79446	20
7.51665	20
5.83584	20
5.69912	20
5.14412	20
6.17622	20
2.70948	20
5.27614	20
4.71254	20
6.33523	20
3.60897	20
5.6976	20
5.70622	20
3.64928	20
5.88042	20
6.19603	20
2.53496	20
4.99921	20
5.87897	20
2.89087	20
7.09325	20
8.37114	20
5.65608	20
6.18644	20
5.41099	20
7.80275	20
3.84936	20
3.82796	20
10.0652	20
5.05893	20
5.50737	20
4.93287	20
7.01403	20
6.7362	20
8.61712	20
4.29896	20
6.33777	20
4.52313	20
4.66149	20
3.39325	20
4.19516	20
21.6098	20
5.61837	20
4.34595	20
3.9494	20
4.22005	20
6.24443	20
5.01906	20
5.21091	20
8.83247	20
5.41663	20
6.92828	20
6.02022	20
6.95404	20
5.91366	20
6.02437	20
6.46282	20
4.0908	20
6.07158	20
6.07372	20
5.06276	20
6.45221	20
5.89985	20
7.38188	20
4.8186	20
6.48718	20
5.41096	20
6.05873	20
5.47486	20
6.09649	20
7.66018	20
5.73086	20
8.63686	20
5.18645	20
6.73256	20
7.24212	20
8.53358	20
7.60251	20
5.85862	20
6.51586	20
5.35099	20
6.75267	20
3.77811	20
4.85579	20
6.62735	20
5.34527	20
3.97246	20
4.97262	20
5.12424	20
6.19201	20
9.33231	20
4.36018	20
7.1598	20
5.44814	20
5.78392	20
5.77448	20
5.44892	20
6.10822	20
4.30562	20
3.1477	20
3.5947	20
6.30722	20
5.40264	20
5.62087	20
8.38826	20
3.96142	20
4.71955	20
7.16257	20
5.54239	20
3.95354	20
5.45109	20
4.77113	20
6.62889	20
4.60736	20
8.31682	20
4.55345	20
4.90332	20
3.89044	20
7.10922	20
5.64096	20
5.25228	20
4.6693	20
4.66904	20
9.94771	20
8.54772	20
3.9159	20
8.88793	20
7.34117	20
7.0652	20
5.02157	20
4.91501	20
5.51345	20
6.77387	20
3.21475	20
10.7961	20
3.83287	20
7.1196	20
4.32882	20
5.90096	20
7.49771	20
8.00566	20
3.90727	20
6.77809	20
3.16362	20
5.88017	20
3.67367	20
5.29085	20
4.9305	20
6.05713	20
6.58969	20
4.91114	20
4.65254	20
2.16871	20
6.32515	20
5.61188	20
7.45644	20
5.20993	20
5.91239	20
5.60352	20
4.19299	20
7.57986	20
7.63707	20
4.29	20
13.7837	20
5.41824	20
9.11652	20
4.82142	20
3.95783	20
5.89831	20
5.73332	20
7.11054	20
4.91932	20
5.19546	20
5.29773	20
5.30007	20
5.00438	20
3.48135	20
5.38212	20
5.32544	20
5.83791	20
6.05464	20
7.00682	20
7.31448	20
4.28073	20
5.5036	20
6.41369	20
4.59902	20
5.20312	20
5.55538	20
4.37138	20
5.23575	20
11.6948	20
4.33678	20
5.51335	20
5.58019	20
4.12639	20
4.65832	20
5.48928	20
5.80905	20
9.59591	20
5.05025	20
4.76924	20
10.4007	20
3.13343	20
5.94139	20
5.33996	20
2.87081	20
3.80928	20
4.04559	20
5.97751	20
6.66189	20
7.25732	20
5.98816	20
5.2277	20
5.86506	20
4.40915	20
7.63748	20
4.12176	20
5.70686	20
3.62304	20
6.28927	20
8.72553	20
6.61857	20
6.68333	20
4.35472	20
6.29991	20
15.48	20
6.56804	20
5.89121	20
3.75166	20
5.06241	20
12.4473	20
5.31863	20
6.11761	20
9.82444	20
3.20292	20
5.23521	20
5.25483	20
5.40086	20
7.46099	20
6.27768	20
3.56059	20
4.49333	20
5.9369	20
5.03177	20
7.65597	20
6.71542	20
7.11464	20
5.22943	20
6.4762	20
4.40495	20
5.05613	20
3.97244	20
9.13539	20
6.76181	20
4.00461	20
4.72187	20
5.21998	20
3.84678	20
4.66488	20
5.47841	20
7.96284	20
7.01177	20
6.32606	20
5.69975	20
4.6071	20
9.58118	20
4.0984	20
3.70122	20
9.18713	20
5.56005	20
3.61099	20
4.22062	20
5.32125	20
5.41599	20
6.89456	20
4.34499	20
6.70675	20
5.63666	20
5.33717	20
5.4876	20
6.93526	20
9.16792	20
7.33177	20
8.38835	20
6.51304	20
4.05182	20
4.79184	20
5.09252	20
6.70858	20
8.70407	20
4.91236	20
6.26606	20
5.16771	20
6.24473	20
5.23598	20
5.40469	20
5.19307	20
4.20535	20
6.56393	20
3.60832	20
6.42064	20
8.32576	20
6.69132	20
5.63322	20
6.69823	20
3.56768	20
6.96583	20
3.872	20
7.94411	20
5.42375	20
6.57965	20
4.81949	20
6.22276	20
5.28367	20
3.7423	20
6.95262	20
5.00498	20
6.59346	20
4.71732	20
6.54962	20
9.44428	20
5.80417	20
3.07617	20
4.65846	20
7.89873	20
5.46908	20
5.56864	20
5.30885	20
5.50513	20
4.61054	20
4.2813	20
5.01637	20
5.13748	20
7.58202	20
5.27768	20
6.46604	20
6.13468	20
4.62219	20
4.3262	20
7.6177	20
11.282	20
6.90913	20
4.89091	20
7.86154	20
5.76266	20
5.50002	20
9.67845	20
4.00892	20
5.04343	20
6.07669	20
6.63477	20
5.06499	20
5.27024	20
6.3443	20
21.2112	20
4.63921	20
4.72283	20
4.33486	20
4.74874	20
4.47097	20
6.39271	20
6.47372	20
5.35047	20
4.21687	20
8.68068	20
3.78901	20
7.51772	20
4.01373	20
3.97865	20
4.42361	20
6.16516	20
8.00526	20
2.36299	20
6.45043	20
4.46031	20
5.97709	20
6.40245	20
9.96822	20
5.29863	20
4.64615	20
3.54358	20
4.76887	20
5.15447	20
5.75769	20
5.47759	20
6.45935	20
4.98247	20
4.44386	20
8.84318	20
3.94183	20
6.7138	20
8.26607	20
6.93217	20
6.63967	20
3.92084	20
6.54468	20
7.4508	20
4.0977	20
4.1664	20
4.93732	20
9.05068	20
3.72536	20
12.4693	20
6.60708	20
7.8338	20
5.38121	20
7.20373	20
7.03913	20
6.58273	20
9.15144	20
3.73827	20
5.9677	20
4.77838	20
2.62408	20
6.73659	20
7.73655	20
9.80816	20
4.8573	20
3.73159	20
4.35118	20
3.52248	20
6.97121	20
8.37058	20
4.47966	20
4.98198	20
7.44909	20
4.62777	20
6.44836	20
5.53109	20
4.60726	20
8.212	20
13.7714	20
4.48694	20
6.57804	20
6.51115	20
6.25073	20
6.34553	20
5.1506	20
5.5542	20
4.41994	20
5.73692	20
3.66066	20
4.299	20
5.01973	20
6.22722	20
7.40759	20
3.74588	20
4.89596	20
7.94959	20
7.66689	20
7.95313	20
4.81527	20
5.47928	20
4.83688	20
4.26528	20
5.12726	20
6.08118	20
4.96699	20
4.38638	20
4.20819	20
5.03272	20
3.12842	20
3.2887	20
6.1672	20
2.73004	20
7.4037	20
6.06337	20
5.15528	20
6.29196	20
3.58022	20
5.42964	20
4.60685	20
5.39245	20
7.56919	20
5.02401	20
6.88965	20
7.08015	20
5.84188	20
9.92835	20
4.59416	20
5.99806	20
5.2053	20
5.25695	20
5.0182	20
6.00836	20
4.59804	20
5.17415	20
7.97789	20
6.34266	20
6.73687	20
7.25829	20
5.05205	20
3.68551	20
8.60772	20
8.09463	20
6.35372	20
7.35514	20
5.94075	20
5.10156	20
5.69734	20
5.7744	20
7.01024	20
6.56549	20
6.02767	20
4.19962	20
7.65061	20
5.85651	20
3.58963	20
4.73593	20
6.28391	20
6.90986	20
5.4512	20
4.39272	20
5.70613	20
5.87089	20
3.88743	20
4.83917	20
6.00068	20
5.26712	20
7.36687	20
7.26635	20
5.6063	20
7.48845	20
6.47957	20
7.91104	20
6.91488	20
5.81767	20
3.76317	20
6.98514	20
6.06724	20
9.1085	20
5.28693	20
6.09138	20
8.01084	20
4.652	20
5.49878	20
7.30798	20
3.07264	20
6.52857	20
5.7879	20
4.2863	20
5.19547	20
3.88803	20
6.30421	20
5.03938	20
4.41569	20
3.82351	20
8.2737	20
7.11663	20
6.11393	20
4.16264	20
6.47718	20
6.72779	20
5.98321	20
6.13787	20
6.13093	20
5.40883	20
6.76676	20
6.3359	20
5.44728	20
2.51829	20
5.69919	20
5.18696	20
5.39278	20
5.89608	20
5.64636	20
7.66975	20
5.49622	20
6.20172	20
6.43737	20
4.72978	20
5.53281	20
3.76558	20
5.55006	20
6.84363	20
5.01698	20
5.75308	20
4.11444	20
5.37296	20
5.03345	20
5.60849	20
19.328	20
5.42614	20
8.12311	20
5.26346	20
6.6619	20
6.17811	20
4.11543	20
6.65908	20
4.13463	20
8.14361	20
4.07239	20
5.08729	20
6.00908	20
4.42233	20
2.70262	20
5.43395	20
7.74198	20
6.02809	20
4.58568	20
9.31295	20
5.47285	20
4.46211	20
5.9275	20
8.47612	20
13.1744	20
4.86896	20
4.54274	20
3.40599	20
7.15675	20
8.37564	20
8.67834	20
4.32062	20
5.31717	20
6.87764	20
8.09329	20
9.28027	20
6.12013	20
5.97756	20
5.08705	20
5.69964	20
11.149	20
5.38553	20
7.20395	20
4.63298	20
6.00626	20
7.5681	20
4.04978	20
6.08764	20
5.90509	20
6.12492	20
6.27476	20
5.38678	20
7.51779	20
7.35356	20
5.46713	20
4.78611	20
6.20947	20
2.25465	20
2.88835	20
6.28273	20
4.85175	20
4.10739	20
4.76267	20
4.57212	20
5.9211	20
7.5529	20
5.16431	20
4.75909	20
4.86734	20
7.8175	20
4.30499	20
3.54534	20
6.52028	20
3.44948	20
6.61051	20
8.16165	20
4.31315	20
7.96148	20
4.50057	20
5.37166	20
4.81958	20
5.60764	20
4.08702	20
7.22112	20
5.83932	20
7.75912	20
3.24157	20
5.58763	20
4.58006	20
5.9688	20
4.85427	20
6.00903	20
5.63701	20
6.41113	20
4.0102	20
6.58904	20
6.84138	20
6.51876	20
4.95345	20
8.48954	20
4.60898	20
10.9719	20
5.93467	20
5.74186	20
5.6673	20
6.62196	20
3.53643	20
3.98341	20
6.59694	20
7.45433	20
3.07652	20
3.12017	20
7.64377	20
7.12981	20
7.31216	20
7.8003	20
5.78121	20
4.84824	20
5.11438	20
5.7975	20
4.81932	20
4.53551	20
8.46708	20
6.17321	20
7.06148	20
8.72197	20
4.25372	20
3.13919	20
6.7879	20
5.93354	20
3.97056	20
12.6606	20
5.44555	20
5.12032	20
6.63063	20
5.71621	20
2.70807	20
5.02738	20
7.45037	20
6.05914	20
6.71396	20
4.90178	20
4.95621	20
4.72029	20
4.16109	20
5.70638	20
5.40438	20
4.56938	20
6.41715	20
7.24125	20
6.53409	20
9.3357	20
5.97678	20
9.1203	20
3.30017	20
3.15279	20
6.66823	20
2.10918	20
5.23109	20
5.01985	20
7.66057	20
5.92272	20
6.88227	20
7.56146	20
3.80454	20
8.3401	20
5.4279	20
8.99651	20
7.51418	20
5.46216	20
6.6452	20
10.9432	20
6.01769	20
9.74352	20
5.0314	20
3.17279	20
7.5178	20
6.35182	20
5.4115	20
7.45175	20
5.17774	20
5.4719	20
5.66403	20
3.71089	20
4.4191	20
5.93029	20
5.36306	20
4.51889	20
7.93239	20
5.84632	20
4.80359	20
3.93453	20
4.70883	20
4.97273	20
7.27215	20
3.58564	20
5.64772	20
3.97266	20
3.87389	20
5.43229	20
3.58316	20
3.94166	20
6.61227	20
6.2419	20
9.1786	20
4.50252	20
2.86262	20
3.27583	20
3.69782	20
7.19577	20
5.96135	20
6.18111	20
6.01544	20
5.70873	20
6.96393	20
6.05372	20
6.10587	20
7.19018	20
5.0427	20
3.69313	20
4.79398	20
7.14139	20
8.51841	20
4.9368	20
8.24306	20
5.13511	20
7.52409	20
4.9357	20
5.53271	20
4.62364	20
6.85233	20
1.97067	20
6.46541	20
6.97085	20
4.3548	20
6.39414	20
4.5194	20
5.43974	20
8.44791	20
4.14443	20
2.97676	20
5.13365	20
3.16415	20
8.96224	20
7.20892	20
8.16302	20
8.1932	20
6.38822	20
5.39819	20
6.36301	20
4.64141	20
4.44967	20
6.3622	20
9.64331	20
9.4776	20
4.70711	20
5.59841	20
9.30204	20
8.97074	20
6.78899	20
3.76458	20
4.85598	20
4.35314	20
4.62244	20
5.17452	20
4.49513	20
13.1451	20
5.37859	20
8.37356	20
5.49705	20
4.87585	20
8.03134	20
4.70404	20
4.97469	20
4.27519	20
6.58363	20
4.86498	20
7.09181	20
4.11658	20
6.66069	20
8.17858	20
6.49791	20
5.27591	20
2.64972	20
6.94516	20
5.73368	20
4.61261	20
4.61404	20
4.73711	20
5.07323	20
4.93987	20
4.00438	20
7.51685	20
6.74017	20
4.65363	20
5.55254	20
6.1914	20
5.11672	20
6.15517	20
6.87008	20
7.32072	20
7.70185	20
6.41882	20
7.6795	20
8.13458	20
4.53004	20
4.00696	20
6.14703	20
4.19014	20
6.17831	20
7.50037	20
2.65719	20
3.7518	20
6.76272	20
8.90177	20
6.60315	20
5.4164	20
12.3505	20
6.71971	20
3.51788	20
5.5023	20
4.39321	20
5.97301	20
5.12469	20
6.27139	20
6.37623	20
2.55507	20
4.91632	20
4.637	20
6.18442	20
4.83517	20
5.70755	20
6.84993	20
8.00168	20
5.98032	20
4.38123	20
6.03548	20
5.48943	20
4.72283	20
4.88207	20
4.70632	20
4.44746	20
6.35904	20
8.09804	20
2.62233	20
5.51262	20
4.49551	20
4.05339	20
6.49223	20
2.89639	20
4.30648	20
5.88265	20
3.56441	20
5.17983	20
4.18383	20
4.89645	20
4.87757	20
11.2985	20
6.19608	20
8.73895	20
8.76572	20
6.28785	20
4.67053	20
5.72154	20
7.56363	20
5.71806	20
7.42259	20
4.47125	20
6.53428	20
4.64176	20
6.86061	20
6.39293	20
8.17755	20
5.27018	20
5.94586	20
6.10011	20
5.14946	20
9.17133	20
3.77311	20
4.32632	20
5.48582	20
7.28749	20
6.68388	20
4.24002	20
6.52462	20
5.71263	20
4.09086	20
9.96337	20
5.14532	20
6.60431	20
6.80241	20
7.46808	20
5.70351	20
10.7387	20
5.33031	20
5.80787	20
5.49744	20
7.34405	20
8.2757	20
7.8763	20
4.9919	20
4.54841	20
5.9427	20
4.86597	20
4.74447	20
5.02721	20
8.07983	20
5.42518	20
3.59421	20
8.49285	20
5.68369	20
4.69807	20
4.38112	20
6.82329	20
5.95227	20
7.0317	20
3.61489	20
6.53148	20
5.56424	20
6.31321	20
6.69847	20
8.29373	20
6.20676	20
6.30453	20
4.99786	20
7.83037	20
3.73535	20
8.09783	20
6.74162	20
7.77795	20
5.35622	20
8.14776	20
4.44078	20
4.83649	20
4.58547	20
7.06408	20
6.6732	20
6.47424	20
13.2822	20
6.62012	20
5.43598	20
4.33988	20
4.06382	20
5.61144	20
7.43479	20
8.28069	20
6.48969	20
8.23549	20
7.70643	20
5.08631	20
5.97763	20
5.18939	20
5.62598	20
3.31985	20
5.04999	20
7.09851	20
6.05575	20
4.71677	20
2.87545	20
6.24771	20
6.63977	20
2.63096	20
4.07591	20
3.62692	20
6.58395	20
4.44222	20
5.39919	20
3.35682	20
4.0084	20
5.2986	20
6.9971	20
6.59567	20
7.36514	20
6.65106	20
6.15134	20
3.10437	20
5.48423	20
4.78445	20
9.79724	20
10.3904	20
4.48017	20
4.45651	20
3.68128	20
6.9502	20
6.05107	20
2.75504	20
7.19863	20
9.20774	20
5.65454	20
3.82441	20
6.35057	20
10.4053	20
4.63077	20
5.33918	20
5.66194	20
7.22266	20
5.33303	20
6.9444	20
6.58803	20
4.69642	20
4.71342	20
5.58562	20
4.97668	20
6.07215	20
3.1736	20
7.74381	20
4.31829	20
6.06202	20
3.86898	20
5.99937	20
6.67927	20
6.90932	20
6.53561	20
4.23429	20
4.29623	20
4.61912	20
5.69192	20
4.95638	20
4.54416	20
9.36204	20
3.66546	20
5.40891	20
6.33287	20
5.036	20
5.6379	20
7.26974	20
2.82303	20
4.77771	20
6.62388	20
4.9274	20
4.22841	20
6.19323	20
6.73931	20
6.61605	20
4.84437	20
6.39317	20
5.57957	20
5.53375	20
2.67151	20
4.66081	20
5.48592	20
8.29053	20
4.52141	20
3.5585	20
5.95956	20
6.10806	20
4.78166	20
4.29176	20
6.06162	20
5.21682	20
8.22331	20
5.44299	20
2.44664	20
7.78082	20
8.02394	20
3.58522	20
4.9682	20
3.29333	20
6.92286	20
4.31453	20
5.33635	20
3.29337	20
4.53077	20
5.42228	20
3.91428	20
7.79678	20
5.34359	20
5.23842	20
5.18023	20
6.66152	20
6.86127	20
14.3923	20
6.21311	20
5.9897	20
5.95299	20
3.73422	20
7.45803	20
6.78827	20
4.6135	20
6.76404	20
4.9277	20
5.67384	20
2.8428	20
7.62418	20
6.21355	20
4.32803	20
5.03148	20
5.2271	20
7.71812	20
4.49839	20
9.92259	20
3.6238	20
5.20609	20
8.52862	20
9.66001	20
3.20086	20
5.64922	20
7.40915	20
9.3321	20
4.6345	20
6.67318	20
6.08851	20
6.45036	20
5.0381	20
5.39757	20
5.84848	20
5.0943	20
7.47749	20
3.7963	20
6.44533	20
3.71793	20
4.50918	20
3.09484	20
4.30778	20
5.3827	20
6.2171	20
6.73622	20
5.97585	20
4.29964	20
4.48229	20
6.15208	20
5.59116	20
3.87672	20
4.76443	20
4.34814	20
3.93348	20
5.25593	20
5.02105	20
6.20015	20
5.42	20
5.21794	20
4.54271	20
4.39895	20
3.63364	20
4.7295	20
5.35984	20
8.96627	20
6.45699	20
4.12688	20
5.61008	20
5.47459	20
8.24131	20
4.16742	20
2.42142	20
4.42967	20
6.04728	20
2.65691	20
6.82194	20
4.40584	20
3.81143	20
5.27843	20
4.84675	20
5.58523	20
8.12834	20
5.74225	20
7.17026	20
5.73846	20
7.80893	20
6.29362	20
7.67064	20
5.70902	20
4.29738	20
4.61056	20
7.87637	20
5.66426	20
7.01359	20
5.56289	20
5.51836	20
3.80037	20
6.92219	20
6.88603	20
5.15118	20
3.54001	20
4.65343	20
6.059	20
5.60493	20
5.55701	20
4.80972	20
6.81454	20
6.16034	20
8.65001	20
5.20925	20
7.92601	20
6.66797	20
5.69041	20
5.78821	20
4.06232	20
3.99859	20
7.4806	20
5.46468	20
7.57674	20
4.93071	20
5.39757	20
5.58206	20
3.77767	20
11.0197	20
6.9672	20
4.71265	20
5.56231	20
6.81201	20
5.64647	20
5.45847	20
6.06209	20
5.64009	20
3.55663	20
6.27694	20
4.87669	20
6.05916	20
4.74951	20
4.0029	20
3.5438	20
8.19124	20
5.22636	20
7.79146	20
3.95635	20
6.15773	20
4.5732	20
5.85153	20
3.91578	20
4.08573	20
5.91088	20
3.68879	20
4.68772	20
7.26841	20
4.17726	20
4.97739	20
7.09965	20
4.72113	20
5.23209	20
5.76067	20
3.97091	20
4.90467	20
7.58385	20
7.31077	20
5.21605	20
7.61237	20
6.70589	20
9.13343	20
6.60513	20
6.10383	20
4.56503	20
6.9213	20
4.5145	20
4.22378	20
6.49558	20
5.87561	20
7.04102	20
6.42836	20
6.77796	20
5.67326	20
2.92613	20
5.01992	20
3.61964	20
4.99917	20
4.25572	20
5.6708	20
4.7208	20
4.53861	20
7.57479	20
6.93682	20
5.17052	20
6.04462	20
5.19025	20
5.81227	20
4.2544	20
7.59569	20
4.32396	20
2.84543	20
5.07016	20
6.23317	20
5.54657	20
8.32745	20
7.86989	20
6.13682	20
5.06843	20
5.51936	20
8.67847	20
4.52384	20
7.20191	20
6.10404	20
5.27497	20
5.15776	20
6.51539	20
4.18266	20
5.28416	20
7.7968	20
3.8801	20
5.32609	20
4.69252	20
6.24027	20
6.41187	20
6.16018	20
5.23743	20
8.96196	20
8.39251	20
4.52505	20
8.92499	20
4.77153	20
6.62309	20
7.32823	20
5.77759	20
6.51024	20
6.22326	20
6.39981	20
4.27887	20
4.41783	20
2.38193	20
5.13565	20
3.3484	20
8.12562	20
3.42563	20
5.19523	20
5.60665	20
10.2179	20
9.17023	20
5.5347	20
5.70871	20
5.60566	20
5.7283	20
4.77487	20
4.23953	20
7.02527	20
[truncated: 126,001 more rows]
